# Supplementary material for: An update on the distribution and nomenclature of fleas (Order Siphonaptera) of bats (Order Chiroptera) and rodents (Order Rodentia) from La Rioja Province, Argentina
Source: Zookeys. 2017 Jun 7;(678):139–54. doi: 10.3897/zookeys.678.12006 (PMC5523367; doi:10.3897/zookeys.678.12006)
Supplement: XML Treatment for Hectopsylla (Hectopsylla) cypha [file zookeys.678.12006-treatment1.xml]

<!DOCTYPE tp:taxon-treatment
  PUBLIC "-//TaxonX//DTD Taxonomic Treatment Publishing DTD v0 20100105//EN" "tax-treatment-NSO.dtd">
<tp:taxon-treatment xmlns:tp="http://www.plazi.org/taxpub"><tp:treatment-meta><kwd-group><label>Taxon classification</label><kwd><named-content xmlns:xlink="http://www.w3.org/1999/xlink" content-type="kingdom">Animalia</named-content></kwd><kwd><named-content xmlns:xlink="http://www.w3.org/1999/xlink" content-type="order">Siphonaptera</named-content></kwd><kwd><named-content xmlns:xlink="http://www.w3.org/1999/xlink" content-type="family">Tungidae</named-content></kwd></kwd-group><mixed-citation publication-type="journal"><person-group><name><surname>Berrizbeitia</surname><given-names>M. Fernanda López</given-names></name><name><surname>Sánchez</surname><given-names>R. Tatiana</given-names></name><name><surname>Barquez</surname><given-names>Ruben M.</given-names></name><name><surname>Díaz</surname><given-names>M. Monica</given-names></name></person-group><article-title>An update on the distribution and nomenclature of fleas (Order <tp:taxon-name><tp:taxon-name-part taxon-name-part-type="order">Siphonaptera</tp:taxon-name-part></tp:taxon-name>) of bats (Order <tp:taxon-name><tp:taxon-name-part taxon-name-part-type="order">Chiroptera</tp:taxon-name-part></tp:taxon-name>) and rodents (Order <tp:taxon-name><tp:taxon-name-part taxon-name-part-type="order">Rodentia</tp:taxon-name-part></tp:taxon-name>) from La Rioja Province, Argentina</article-title><source>Zookeys</source><day>7</day><month>6</month><year>2017</year><volume>2017</volume><issue>678</issue><fpage>139</fpage><lpage>154</lpage><pub-id pub-id-type="doi">10.3897/zookeys.678.12006</pub-id></mixed-citation></tp:treatment-meta><tp:nomenclature><tp:taxon-name>
                <tp:taxon-name-part taxon-name-part-type="genus" reg="Hectopsylla">Hectopsylla</tp:taxon-name-part> (<tp:taxon-name-part taxon-name-part-type="subgenus" reg="Hectopsylla">Hectopsylla</tp:taxon-name-part>) <tp:taxon-name-part taxon-name-part-type="species" reg="cypha">cypha</tp:taxon-name-part></tp:taxon-name><tp:taxon-authority>Jordan</tp:taxon-authority></tp:nomenclature><tp:treatment-sec sec-type="distribution" id="SECID0EZIAC"><title>Distribution in Argentina.</title><p>La Rioja, Mendoza, Río Negro, and Tucumán (<xref ref-type="bibr" rid="B22">Lareschi et al. 2016</xref>).</p></tp:treatment-sec><tp:treatment-sec sec-type="material" id="SECID0EDJAC"><title>Material examined.</title><p>None.</p></tp:treatment-sec><tp:treatment-sec sec-type="Additional records" id="SECID0EIJAC"><title>Additional records.</title><p>Coronel Felipe Varela Department: (12) Zapallar (<named-content xmlns:xlink="http://www.w3.org/1999/xlink" content-type="dwc:verbatimCoordinates" xlink:type="simple"><named-content content-type="geo-json" specific-use="{&#34;type&#34;:&#34;Point&#34;,&#34;coordinates&#34;:[-68.669222,-29.306872]}" id="NCID0ERJAC" xlink:type="simple">29°18'24.74"S, 68°40'9.2"W</named-content></named-content>), 1634 m, <italic><tp:taxon-name><tp:taxon-name-part taxon-name-part-type="genus" reg="Lagostomus">Lagostomus</tp:taxon-name-part></tp:taxon-name></italic> sp., 1 ♂ (Hastriter and Mendez 2000).</p></tp:treatment-sec><tp:treatment-sec sec-type="remarks" id="SECID0E4JAC"><title>Remarks.</title><p>According to the revision of the genus <italic><tp:taxon-name><tp:taxon-name-part taxon-name-part-type="genus" reg="Hectopsylla">Hectopsylla</tp:taxon-name-part></tp:taxon-name></italic> by Hastriter and Mendez (2000), <tp:taxon-name><tp:taxon-name-part taxon-name-part-type="genus" reg="Hectopsylla">H.</tp:taxon-name-part> (<tp:taxon-name-part taxon-name-part-type="subgenus" reg="Hectopsylla">H.</tp:taxon-name-part>) <tp:taxon-name-part taxon-name-part-type="species" reg="cypha">cypha</tp:taxon-name-part></tp:taxon-name> can be distinguished from all other species of the genus by the following characters: in males the median lobe presents a lateral patch of long thin setae; in females the dorsal margin of metepimeron is heavily sclerotized and usually with three setae. The host species surely corresponds to <italic><tp:taxon-name><tp:taxon-name-part taxon-name-part-type="genus" reg="Lagostomus">Lagostomus</tp:taxon-name-part> <tp:taxon-name-part taxon-name-part-type="species" reg="maximus">maximus</tp:taxon-name-part></tp:taxon-name></italic> (Desmarest), because this is the only extant genus. Zapallar is in the Monte Desert of Mountains and Isolated Valleys eco-region.</p></tp:treatment-sec><ref-list><ref id="B22"><mixed-citation xmlns:xlink="http://www.w3.org/1999/xlink" xlink:type="simple">
          <person-group><name name-style="western"><surname>Lareschi</surname><given-names>M</given-names></name><name name-style="western"><surname>Sanchez</surname><given-names>JP</given-names></name><name name-style="western"><surname>Autino</surname><given-names>AG</given-names></name></person-group> (<year>2016</year>) <article-title>A review of the fleas (<tp:taxon-name><tp:taxon-name-part taxon-name-part-type="class">Insecta</tp:taxon-name-part></tp:taxon-name>: <tp:taxon-name><tp:taxon-name-part taxon-name-part-type="order">Siphonaptera</tp:taxon-name-part></tp:taxon-name>) from Argentina.</article-title> <source>Zootaxa</source> <volume>4103</volume>: <fpage>239</fpage>–<lpage>258</lpage>. <ext-link xlink:type="simple" ext-link-type="doi" xlink:href="10.11646/zootaxa.4103.3.3">https://doi.org/10.11646/zootaxa.4103.3.3</ext-link></mixed-citation></ref></ref-list></tp:taxon-treatment>
