# Supplementary material for: An update on the distribution and nomenclature of fleas (Order Siphonaptera) of bats (Order Chiroptera) and rodents (Order Rodentia) from La Rioja Province, Argentina
Source: Zookeys. 2017 Jun 7;(678):139–54. doi: 10.3897/zookeys.678.12006 (PMC5523367; doi:10.3897/zookeys.678.12006)
Supplement: XML Treatment for Hectopsylla (Hectopsylla) gracilis [file zookeys.678.12006-treatment2.xml]

<!DOCTYPE tp:taxon-treatment
  PUBLIC "-//TaxonX//DTD Taxonomic Treatment Publishing DTD v0 20100105//EN" "tax-treatment-NSO.dtd">
<tp:taxon-treatment xmlns:tp="http://www.plazi.org/taxpub"><tp:treatment-meta><kwd-group><label>Taxon classification</label><kwd><named-content xmlns:xlink="http://www.w3.org/1999/xlink" content-type="kingdom">Animalia</named-content></kwd><kwd><named-content xmlns:xlink="http://www.w3.org/1999/xlink" content-type="order">Siphonaptera</named-content></kwd><kwd><named-content xmlns:xlink="http://www.w3.org/1999/xlink" content-type="family">Tungidae</named-content></kwd></kwd-group><mixed-citation publication-type="journal"><person-group><name><surname>Berrizbeitia</surname><given-names>M. Fernanda López</given-names></name><name><surname>Sánchez</surname><given-names>R. Tatiana</given-names></name><name><surname>Barquez</surname><given-names>Ruben M.</given-names></name><name><surname>Díaz</surname><given-names>M. Monica</given-names></name></person-group><article-title>An update on the distribution and nomenclature of fleas (Order <tp:taxon-name><tp:taxon-name-part taxon-name-part-type="order">Siphonaptera</tp:taxon-name-part></tp:taxon-name>) of bats (Order <tp:taxon-name><tp:taxon-name-part taxon-name-part-type="order">Chiroptera</tp:taxon-name-part></tp:taxon-name>) and rodents (Order <tp:taxon-name><tp:taxon-name-part taxon-name-part-type="order">Rodentia</tp:taxon-name-part></tp:taxon-name>) from La Rioja Province, Argentina</article-title><source>Zookeys</source><day>7</day><month>6</month><year>2017</year><volume>2017</volume><issue>678</issue><fpage>139</fpage><lpage>154</lpage><pub-id pub-id-type="doi">10.3897/zookeys.678.12006</pub-id></mixed-citation></tp:treatment-meta><tp:nomenclature><tp:taxon-name>
                <tp:taxon-name-part taxon-name-part-type="genus" reg="Hectopsylla">Hectopsylla</tp:taxon-name-part> (<tp:taxon-name-part taxon-name-part-type="subgenus" reg="Hectopsylla">Hectopsylla</tp:taxon-name-part>) <tp:taxon-name-part taxon-name-part-type="species" reg="gracilis">gracilis</tp:taxon-name-part></tp:taxon-name><tp:taxon-authority>Mahnert</tp:taxon-authority></tp:nomenclature><tp:treatment-sec sec-type="distribution" id="SECID0EJMAC"><title>Distribution in Argentina.</title><p>Chubut, Jujuy, La Rioja, Mendoza, Neuquén, Río Negro, and Salta (<xref ref-type="bibr" rid="B23">López Berrizbeitia et al. 2013</xref>; <xref ref-type="bibr" rid="B22">Lareschi et al. 2016</xref>).</p></tp:treatment-sec><tp:treatment-sec sec-type="material" id="SECID0EXMAC"><title>Material examined.</title><p>Arauco Department: (3) 2 km S Río de La Punta on provincial road 7 (<named-content xmlns:xlink="http://www.w3.org/1999/xlink" content-type="dwc:verbatimCoordinates" xlink:type="simple"><named-content content-type="geo-json" specific-use="{&#34;type&#34;:&#34;Point&#34;,&#34;coordinates&#34;:[-66.785917,-28.758000]}" id="NCID0EANAC" xlink:type="simple">28°45'28.8"S; 66°47'09.3"W</named-content></named-content>), 996 m, <italic><tp:taxon-name><tp:taxon-name-part taxon-name-part-type="genus" reg="Guadua">G.</tp:taxon-name-part> <tp:taxon-name-part taxon-name-part-type="species" reg="chacoensis">chacoensis</tp:taxon-name-part></tp:taxon-name></italic>, 1.IX.2014, RTS (75), 1 ♂ <abbrev xmlns:xlink="http://www.w3.org/1999/xlink" xlink:title="Colección Mamíferos Lillo “Anexos”" id="ABBRID0EQNAC" xlink:type="simple">CMLA</abbrev> (600). Castro Barros Department: (7) Anillaco, behind cemetery (<named-content xmlns:xlink="http://www.w3.org/1999/xlink" content-type="dwc:verbatimCoordinates" xlink:type="simple"><named-content content-type="geo-json" specific-use="{&#34;type&#34;:&#34;Point&#34;,&#34;coordinates&#34;:[-66.933542,-28.813622]}" id="NCID0EXNAC" xlink:type="simple">28°48'49.04"S, 66°56'0.75"W</named-content></named-content>), 1365 m <italic><tp:taxon-name><tp:taxon-name-part taxon-name-part-type="genus" reg="Eligmodontia">Eligmodontia</tp:taxon-name-part> <tp:taxon-name-part taxon-name-part-type="species" reg="moreni">moreni</tp:taxon-name-part></tp:taxon-name></italic> (Thomas), 10.IX.2014, RTS (77), 2 ♀ <abbrev xmlns:xlink="http://www.w3.org/1999/xlink" xlink:title="Colección Mamíferos Lillo “Anexos”" id="ABBRID0EHOAC" xlink:type="simple">CMLA</abbrev> (601, 602); (8) 800 m E Anillaco (<named-content xmlns:xlink="http://www.w3.org/1999/xlink" content-type="dwc:verbatimCoordinates" xlink:type="simple"><named-content content-type="geo-json" specific-use="{&#34;type&#34;:&#34;Point&#34;,&#34;coordinates&#34;:[-66.919883,-28.809533]}" id="NCID0EOOAC" xlink:type="simple">28°48.572’ S; 66°55.193’ W</named-content></named-content>), 780 m, <italic><tp:taxon-name><tp:taxon-name-part taxon-name-part-type="genus" reg="Andalgalomys">Andalgalomys</tp:taxon-name-part> <tp:taxon-name-part taxon-name-part-type="species" reg="olrogi">olrogi</tp:taxon-name-part></tp:taxon-name></italic> Williams and Mares,17.IV.2012,<abbrev xmlns:xlink="http://www.w3.org/1999/xlink" xlink:title="Colección Mamíferos Lillo" id="ABBRID0E5OAC" xlink:type="simple">CML</abbrev> (9747), 4 ♀ <!--PageBreak--><abbrev xmlns:xlink="http://www.w3.org/1999/xlink" xlink:title="Colección Mamíferos Lillo “Anexos”" id="ABBRID0EDPAC" xlink:type="simple">CMLA</abbrev> (594, 595, 596, 597); <italic><tp:taxon-name><tp:taxon-name-part taxon-name-part-type="genus" reg="Guadua">G.</tp:taxon-name-part> <tp:taxon-name-part taxon-name-part-type="species" reg="chacoensis">chacoensis</tp:taxon-name-part></tp:taxon-name></italic>, 17.IV.2012, <abbrev xmlns:xlink="http://www.w3.org/1999/xlink" xlink:title="Colección Mamíferos Lillo" id="ABBRID0ESPAC" xlink:type="simple">CML</abbrev> (9748), 1 ♀ <abbrev xmlns:xlink="http://www.w3.org/1999/xlink" xlink:title="Colección Mamíferos Lillo “Anexos”" id="ABBRID0EWPAC" xlink:type="simple">CMLA</abbrev> (593); <italic><tp:taxon-name><tp:taxon-name-part taxon-name-part-type="genus" reg="Eligmodontia">Eligmodontia</tp:taxon-name-part> <tp:taxon-name-part taxon-name-part-type="species" reg="typus">typus</tp:taxon-name-part></tp:taxon-name></italic> F. Cuvier, 18.IV.2012, <abbrev xmlns:xlink="http://www.w3.org/1999/xlink" xlink:title="Colección Mamíferos Lillo" id="ABBRID0EGAAE" xlink:type="simple">CML</abbrev> (9751), 2 ♀ <abbrev xmlns:xlink="http://www.w3.org/1999/xlink" xlink:title="Colección Mamíferos Lillo “Anexos”" id="ABBRID0EKAAE" xlink:type="simple">CMLA</abbrev> (598, 599) (<xref ref-type="bibr" rid="B23">López Berrizbeitia et al. 2013</xref>).</p></tp:treatment-sec><tp:treatment-sec sec-type="remarks" id="SECID0ESAAE"><title>Remarks.</title><p>This species can be distinguished from all other species of the genus by the following characters: in males, the median lobe of distal portion of sternum IX is enlarged with a concavity at the ventral margin, the apical margin of process of clasper is straight; in females the hilla is much narrower than width of bulga, the duct of spermatheca is connecting at cribriform area of bulga on ventral apical margin and the base of metatarsal claw do not present a sinus (see Hastriter and Mendez 2000). <tp:taxon-name><tp:taxon-name-part taxon-name-part-type="genus" reg="Hectopsylla">Hectopsylla</tp:taxon-name-part> (<tp:taxon-name-part taxon-name-part-type="subgenus" reg="Hectopsylla">Hectopsylla</tp:taxon-name-part>) <tp:taxon-name-part taxon-name-part-type="species" reg="gracilis">gracilis</tp:taxon-name-part></tp:taxon-name> infesting <italic><tp:taxon-name><tp:taxon-name-part taxon-name-part-type="genus" reg="Eligmodontia">E.</tp:taxon-name-part> <tp:taxon-name-part taxon-name-part-type="species" reg="moreni">moreni</tp:taxon-name-part></tp:taxon-name></italic> constitutes a new flea-host association; this result was expected since <italic><tp:taxon-name><tp:taxon-name-part taxon-name-part-type="genus" reg="Hectopsylla">H.</tp:taxon-name-part></tp:taxon-name></italic> (<italic>H</italic>) <italic><tp:taxon-name><tp:taxon-name-part taxon-name-part-type="species" reg="gracilis">gracilis</tp:taxon-name-part></tp:taxon-name></italic> has been collected on <italic><tp:taxon-name><tp:taxon-name-part taxon-name-part-type="genus" reg="Eligmodontia">Eligmodontia</tp:taxon-name-part> <tp:taxon-name-part taxon-name-part-type="species" reg="hirtipes">hirtipes</tp:taxon-name-part></tp:taxon-name></italic> and <italic><tp:taxon-name><tp:taxon-name-part taxon-name-part-type="genus" reg="Eligmodontia">E.</tp:taxon-name-part> <tp:taxon-name-part taxon-name-part-type="species" reg="typus">typus</tp:taxon-name-part></tp:taxon-name></italic> (<xref ref-type="bibr" rid="B22">Lareschi et al. 2016</xref>). All localities correspond to the Monte Desert of Mountains and Isolated Valleys eco-region.</p></tp:treatment-sec><ref-list><ref id="B23"><mixed-citation xmlns:xlink="http://www.w3.org/1999/xlink" xlink:type="simple">
          <person-group><name name-style="western"><surname>López Berrizbeitia</surname><given-names>MF</given-names></name><name name-style="western"><surname>Sánchez</surname><given-names>RT</given-names></name><name name-style="western"><surname>Díaz</surname><given-names>MM</given-names></name><name name-style="western"><surname>Lareschi</surname><given-names>M</given-names></name></person-group> (<year>2013</year>) <article-title>Los ectoparásitos de La Rioja: resultados preliminares.</article-title> <source>Revista de la asociación parasitológica Argentina</source> <volume>1</volume>: <fpage>40</fpage>–<lpage>44</lpage>.</mixed-citation></ref><ref id="B22"><mixed-citation xmlns:xlink="http://www.w3.org/1999/xlink" xlink:type="simple">
          <person-group><name name-style="western"><surname>Lareschi</surname><given-names>M</given-names></name><name name-style="western"><surname>Sanchez</surname><given-names>JP</given-names></name><name name-style="western"><surname>Autino</surname><given-names>AG</given-names></name></person-group> (<year>2016</year>) <article-title>A review of the fleas (<tp:taxon-name><tp:taxon-name-part taxon-name-part-type="class">Insecta</tp:taxon-name-part></tp:taxon-name>: <tp:taxon-name><tp:taxon-name-part taxon-name-part-type="order">Siphonaptera</tp:taxon-name-part></tp:taxon-name>) from Argentina.</article-title> <source>Zootaxa</source> <volume>4103</volume>: <fpage>239</fpage>–<lpage>258</lpage>. <ext-link xlink:type="simple" ext-link-type="doi" xlink:href="10.11646/zootaxa.4103.3.3">https://doi.org/10.11646/zootaxa.4103.3.3</ext-link></mixed-citation></ref></ref-list></tp:taxon-treatment>
