# Supplementary material for: An update on the distribution and nomenclature of fleas (Order Siphonaptera) of bats (Order Chiroptera) and rodents (Order Rodentia) from La Rioja Province, Argentina
Source: Zookeys. 2017 Jun 7;(678):139–54. doi: 10.3897/zookeys.678.12006 (PMC5523367; doi:10.3897/zookeys.678.12006)
Supplement: XML Treatment for Craneopsylla minerva [file zookeys.678.12006-treatment3.xml]

<!DOCTYPE tp:taxon-treatment
  PUBLIC "-//TaxonX//DTD Taxonomic Treatment Publishing DTD v0 20100105//EN" "tax-treatment-NSO.dtd">
<tp:taxon-treatment xmlns:tp="http://www.plazi.org/taxpub"><tp:treatment-meta><kwd-group><label>Taxon classification</label><kwd><named-content xmlns:xlink="http://www.w3.org/1999/xlink" content-type="kingdom">Animalia</named-content></kwd><kwd><named-content xmlns:xlink="http://www.w3.org/1999/xlink" content-type="order">Siphonaptera</named-content></kwd><kwd><named-content xmlns:xlink="http://www.w3.org/1999/xlink" content-type="family">Stephanocircidae</named-content></kwd></kwd-group><mixed-citation publication-type="journal"><person-group><name><surname>Berrizbeitia</surname><given-names>M. Fernanda López</given-names></name><name><surname>Sánchez</surname><given-names>R. Tatiana</given-names></name><name><surname>Barquez</surname><given-names>Ruben M.</given-names></name><name><surname>Díaz</surname><given-names>M. Monica</given-names></name></person-group><article-title>An update on the distribution and nomenclature of fleas (Order <tp:taxon-name><tp:taxon-name-part taxon-name-part-type="order">Siphonaptera</tp:taxon-name-part></tp:taxon-name>) of bats (Order <tp:taxon-name><tp:taxon-name-part taxon-name-part-type="order">Chiroptera</tp:taxon-name-part></tp:taxon-name>) and rodents (Order <tp:taxon-name><tp:taxon-name-part taxon-name-part-type="order">Rodentia</tp:taxon-name-part></tp:taxon-name>) from La Rioja Province, Argentina</article-title><source>Zookeys</source><day>7</day><month>6</month><year>2017</year><volume>2017</volume><issue>678</issue><fpage>139</fpage><lpage>154</lpage><pub-id pub-id-type="doi">10.3897/zookeys.678.12006</pub-id></mixed-citation></tp:treatment-meta><tp:nomenclature><tp:taxon-name>
                <tp:taxon-name-part taxon-name-part-type="genus" reg="Craneopsylla">Craneopsylla</tp:taxon-name-part>
                <tp:taxon-name-part taxon-name-part-type="species" reg="minerva">minerva</tp:taxon-name-part>
              </tp:taxon-name><tp:taxon-authority>(Rothschild)</tp:taxon-authority><xref ref-type="fig" rid="F2">Fig. 2a</xref></tp:nomenclature><tp:treatment-sec sec-type="distribution" id="SECID0EYEAE"><title>Distribution in Argentina.</title><p>Buenos Aires, Catamarca, Chubut, Córdoba, Jujuy, La Pampa, Mendoza, Neuquén, Río Negro, Salta, Santa Fe, Santiago del Estero, Tierra del Fuego, and Tucumán (<xref ref-type="bibr" rid="B22">Lareschi et al. 2016</xref>).</p><fig id="F2" position="float" orientation="portrait"><label>Figure 2.</label><caption><p>Species of fleas representing the first record for La Rioja Province, Argentina. <bold>a</bold> <italic><tp:taxon-name><tp:taxon-name-part taxon-name-part-type="genus" reg="Craneopsylla">Craneopsylla</tp:taxon-name-part> <tp:taxon-name-part taxon-name-part-type="species" reg="minerva">minerva</tp:taxon-name-part></tp:taxon-name></italic>, ♀ <abbrev xmlns:xlink="http://www.w3.org/1999/xlink" xlink:title="Colección Mamíferos Lillo “Anexos”" id="ABBRID0EXFAE" xlink:type="simple">CMLA</abbrev> (608) (<tp:taxon-name><tp:taxon-name-part taxon-name-part-type="family">Stephanocircidae</tp:taxon-name-part></tp:taxon-name> <bold>b</bold> <tp:taxon-name><tp:taxon-name-part taxon-name-part-type="genus" reg="Polygenis">Polygenis</tp:taxon-name-part> (<tp:taxon-name-part taxon-name-part-type="subgenus" reg="Polygenis">Polygenis</tp:taxon-name-part>) <tp:taxon-name-part taxon-name-part-type="species" reg="acodontis">acodontis</tp:taxon-name-part></tp:taxon-name>, ♂ <abbrev xmlns:xlink="http://www.w3.org/1999/xlink" xlink:title="Colección Mamíferos Lillo “Anexos”" id="ABBRID0EQGAE" xlink:type="simple">CMLA</abbrev> (674) (<tp:taxon-name><tp:taxon-name-part taxon-name-part-type="family">Rhopalopsyllidae</tp:taxon-name-part></tp:taxon-name>) <bold>c</bold> <italic><tp:taxon-name><tp:taxon-name-part taxon-name-part-type="genus" reg="Delostichus">Delostichus</tp:taxon-name-part> <tp:taxon-name-part taxon-name-part-type="species" reg="talis">talis</tp:taxon-name-part></tp:taxon-name></italic>, ♀ <abbrev xmlns:xlink="http://www.w3.org/1999/xlink" xlink:title="Colección Mamíferos Lillo “Anexos”" id="ABBRID0EGHAE" xlink:type="simple">CMLA</abbrev> (616) (<tp:taxon-name><tp:taxon-name-part taxon-name-part-type="family">Rhopalopsyllidae</tp:taxon-name-part></tp:taxon-name>) <bold>d</bold> <italic><tp:taxon-name><tp:taxon-name-part taxon-name-part-type="genus" reg="Delostichus">Delostichus</tp:taxon-name-part> <tp:taxon-name-part taxon-name-part-type="species" reg="talis">talis</tp:taxon-name-part></tp:taxon-name></italic>, ♂ <abbrev xmlns:xlink="http://www.w3.org/1999/xlink" xlink:title="Colección Mamíferos Lillo “Anexos”" id="ABBRID0E3HAE" xlink:type="simple">CMLA</abbrev> (619) (<tp:taxon-name><tp:taxon-name-part taxon-name-part-type="family">Rhopalopsyllidae</tp:taxon-name-part></tp:taxon-name>) <bold>e</bold> <italic><tp:taxon-name><tp:taxon-name-part taxon-name-part-type="genus" reg="Tiamastus">Tiamastus</tp:taxon-name-part> <tp:taxon-name-part taxon-name-part-type="species" reg="palpalis">palpalis</tp:taxon-name-part></tp:taxon-name></italic>, ♀ <abbrev xmlns:xlink="http://www.w3.org/1999/xlink" xlink:title="Colección Mamíferos Lillo “Anexos”" id="ABBRID0ESIAE" xlink:type="simple">CMLA</abbrev> (631) (<tp:taxon-name><tp:taxon-name-part taxon-name-part-type="family">Rhopalopsyllidae</tp:taxon-name-part></tp:taxon-name>) <bold>f</bold> <italic><tp:taxon-name><tp:taxon-name-part taxon-name-part-type="genus" reg="Tiamastus">Tiamastus</tp:taxon-name-part> <tp:taxon-name-part taxon-name-part-type="species" reg="palpalis">palpalis</tp:taxon-name-part></tp:taxon-name></italic>, ♂ <abbrev xmlns:xlink="http://www.w3.org/1999/xlink" xlink:title="Colección Mamíferos Lillo “Anexos”" id="ABBRID0EIJAE" xlink:type="simple">CMLA</abbrev> (629) (<tp:taxon-name><tp:taxon-name-part taxon-name-part-type="family">Rhopalopsyllidae</tp:taxon-name-part></tp:taxon-name>). Scale=500 um.</p></caption><graphic xmlns:xlink="http://www.w3.org/1999/xlink" xlink:href="zookeys-678-139-g002.jpg" position="float" orientation="portrait" xlink:type="simple" id="oo_139304.jpg"/></fig></tp:treatment-sec><tp:treatment-sec sec-type="material" id="SECID0EWJAE"><title>Material examined.</title><p>
                Famatina Department: (10) 5 km S of Cañón del Ocre (<named-content xmlns:xlink="http://www.w3.org/1999/xlink" content-type="dwc:verbatimCoordinates" xlink:type="simple"><named-content content-type="geo-json" specific-use="{&#34;type&#34;:&#34;Point&#34;,&#34;coordinates&#34;:[-67.690639,-28.865528]}" id="NCID0E6JAE" xlink:type="simple">28°51'55.9"S, 67°41'26.3"W</named-content></named-content>), 2495 m, <italic><tp:taxon-name><tp:taxon-name-part taxon-name-part-type="genus" reg="Phyllotis">Phyllotis</tp:taxon-name-part> <tp:taxon-name-part taxon-name-part-type="species" reg="xanthopygus">xanthopygus</tp:taxon-name-part></tp:taxon-name></italic>, 6.XI.2013, RTS (40), 1 ♀ <abbrev xmlns:xlink="http://www.w3.org/1999/xlink" xlink:title="Colección Mamíferos Lillo “Anexos”" id="ABBRID0EPKAE" xlink:type="simple">CMLA</abbrev> (608). General Facundo J. Quiroga Department: (14) 2 km E of Malanzán, camping El Descanso (<named-content xmlns:xlink="http://www.w3.org/1999/xlink" content-type="dwc:verbatimCoordinates" xlink:type="simple"><named-content content-type="geo-json" specific-use="{&#34;type&#34;:&#34;Point&#34;,&#34;coordinates&#34;:[-66.577861,-30.810472]}" id="NCID0EWKAE" xlink:type="simple">30°48'37.7"S, 66°34'40.3"W</named-content></named-content>), 957 m, <italic><tp:taxon-name><tp:taxon-name-part taxon-name-part-type="genus" reg="Guadua">G.</tp:taxon-name-part> <tp:taxon-name-part taxon-name-part-type="species" reg="chacoensis">chacoensis</tp:taxon-name-part></tp:taxon-name></italic>, 10.XI.2014, RTS (129), 1 ♀ <abbrev xmlns:xlink="http://www.w3.org/1999/xlink" xlink:title="Colección Mamíferos Lillo “Anexos”" id="ABBRID0EGLAE" xlink:type="simple">CMLA</abbrev> (611). San Martín Department: (15) Ulapes, 1 km W of plaza principal de Ulapes (<named-content xmlns:xlink="http://www.w3.org/1999/xlink" content-type="dwc:verbatimCoordinates" xlink:type="simple"><named-content content-type="geo-json" specific-use="{&#34;type&#34;:&#34;Point&#34;,&#34;coordinates&#34;:[-66.248611,-31.576389]}" id="NCID0ENLAE" xlink:type="simple">31°34'35"S, 66°14'55"W</named-content></named-content>), 493 m, <italic><tp:taxon-name><tp:taxon-name-part taxon-name-part-type="genus" reg="Guadua">G.</tp:taxon-name-part> <tp:taxon-name-part taxon-name-part-type="species" reg="chacoensis">chacoensis</tp:taxon-name-part></tp:taxon-name></italic>, 4.X.2014, RTS (84), 2 ♀ <abbrev xmlns:xlink="http://www.w3.org/1999/xlink" xlink:title="Colección Mamíferos Lillo “Anexos”" id="ABBRID0E4LAE" xlink:type="simple">CMLA</abbrev> (609, 610).</p></tp:treatment-sec><tp:treatment-sec sec-type="Additional records" id="SECID0EBMAE"><title>Additional records.</title><p>Capital Department: (9) Cuesta La Cébila, 22 km NW of Chumbicha, by route 60 (<named-content xmlns:xlink="http://www.w3.org/1999/xlink" content-type="dwc:verbatimCoordinates" xlink:type="simple"><named-content content-type="geo-json" specific-use="{&#34;type&#34;:&#34;Point&#34;,&#34;coordinates&#34;:[-66.400000,-28.833333]}" id="NCID0EKMAE" xlink:type="simple">28°50'S, 66°24'W</named-content></named-content>), 1066 m <italic><tp:taxon-name><tp:taxon-name-part taxon-name-part-type="genus" reg="Akodon">Akodon</tp:taxon-name-part> <tp:taxon-name-part taxon-name-part-type="species" reg="simulator">simulator</tp:taxon-name-part></tp:taxon-name></italic> Thomas, <abbrev xmlns:xlink="http://www.w3.org/1999/xlink" xlink:title="Colección Mamíferos Lillo" id="ABBRID0E1MAE" xlink:type="simple">CML</abbrev> (3752), 1 ♀ (<xref ref-type="bibr" rid="B19">Lareschi et al. 2003</xref>).</p></tp:treatment-sec><tp:treatment-sec sec-type="remarks" id="SECID0ECNAE"><title>Remarks.</title><p>The genus <italic><tp:taxon-name><tp:taxon-name-part taxon-name-part-type="genus" reg="Craneopsylla">Craneopsylla</tp:taxon-name-part></tp:taxon-name></italic> is monotypic, and <italic><tp:taxon-name><tp:taxon-name-part taxon-name-part-type="genus" reg="Craneopsylla">C.</tp:taxon-name-part> <tp:taxon-name-part taxon-name-part-type="species" reg="minerva">minerva</tp:taxon-name-part></tp:taxon-name></italic> is distinguished mainly by the genal bristles on the level of the proximal portion of the mouthparts and adjacent structures (<xref ref-type="bibr" rid="B17">Hopkins and Rothschild 1956</xref>). Although some authors (<xref ref-type="bibr" rid="B15">Hopkins 1951</xref>; <xref ref-type="bibr" rid="B22">Lareschi et al. 2016</xref>) consider there are two subspecies, <italic><tp:taxon-name><tp:taxon-name-part taxon-name-part-type="genus" reg="Craneopsylla">C.</tp:taxon-name-part> <tp:taxon-name-part taxon-name-part-type="species" reg="minerva">m.</tp:taxon-name-part> <tp:taxon-name-part taxon-name-part-type="subspecies" reg="minerva">minerva</tp:taxon-name-part></tp:taxon-name></italic> (Rothschild) and <italic><tp:taxon-name><tp:taxon-name-part taxon-name-part-type="genus" reg="Craneopsylla">C.</tp:taxon-name-part> <tp:taxon-name-part taxon-name-part-type="species" reg="minerva">m.</tp:taxon-name-part> <tp:taxon-name-part taxon-name-part-type="subspecies" reg="wolffhuegeli">wolffhuegeli</tp:taxon-name-part></tp:taxon-name></italic> (Rothschild), <xref ref-type="bibr" rid="B9">Del Ponte (1977)</xref> considered <italic><tp:taxon-name><tp:taxon-name-part taxon-name-part-type="genus" reg="Craneopsylla">C.</tp:taxon-name-part> <tp:taxon-name-part taxon-name-part-type="species" reg="minerva">minerva</tp:taxon-name-part></tp:taxon-name></italic> and <italic><tp:taxon-name><tp:taxon-name-part taxon-name-part-type="genus" reg="Craneopsylla">C.</tp:taxon-name-part> <tp:taxon-name-part taxon-name-part-type="species" reg="wolffhuegeli">wolffhuegeli</tp:taxon-name-part></tp:taxon-name></italic> to be valid species. We believe more detailed morphological and molecular studies are needed to resolve this taxonomic issue. Here we accept these taxa at the species level. <xref ref-type="bibr" rid="B19">Lareschi et al. (2003)</xref> cited as <italic><tp:taxon-name><tp:taxon-name-part taxon-name-part-type="genus" reg="Akodon">Akodon</tp:taxon-name-part> <tp:taxon-name-part taxon-name-part-type="species" reg="simulator">simulator</tp:taxon-name-part></tp:taxon-name></italic> Thomas the name of the host species, but we use <italic><tp:taxon-name><tp:taxon-name-part taxon-name-part-type="genus" reg="Akodon">A.</tp:taxon-name-part> <tp:taxon-name-part taxon-name-part-type="species" reg="glaucinus">glaucinus</tp:taxon-name-part></tp:taxon-name></italic> following <xref ref-type="bibr" rid="B8">Coyner et al. (2013)</xref>. The authors cited the collecting locality as belonging to Catamarca Province but, in effect, it is placed within La Rioja Province. Moreover, in the same study, a specimen cited as <italic><tp:taxon-name><tp:taxon-name-part taxon-name-part-type="genus" reg="Craneopsylla">C.</tp:taxon-name-part> <tp:taxon-name-part taxon-name-part-type="species" reg="minerva">minerva</tp:taxon-name-part></tp:taxon-name></italic>, was reidentified by us as <italic><tp:taxon-name><tp:taxon-name-part taxon-name-part-type="genus" reg="Polygenis">Polygenis</tp:taxon-name-part> <tp:taxon-name-part taxon-name-part-type="species" reg="acodontis">acodontis</tp:taxon-name-part></tp:taxon-name></italic>, a member of another family, <tp:taxon-name><tp:taxon-name-part taxon-name-part-type="family">Rhopalopsyllidae</tp:taxon-name-part></tp:taxon-name> (see below). All localities cited in Material Examined and Additional Records correspond to the Dry Chaco and Monte Desert of Mountains and Isolated Valleys eco-regions.</p></tp:treatment-sec><ref-list><ref id="B22"><mixed-citation xmlns:xlink="http://www.w3.org/1999/xlink" xlink:type="simple">
          <person-group><name name-style="western"><surname>Lareschi</surname><given-names>M</given-names></name><name name-style="western"><surname>Sanchez</surname><given-names>JP</given-names></name><name name-style="western"><surname>Autino</surname><given-names>AG</given-names></name></person-group> (<year>2016</year>) <article-title>A review of the fleas (<tp:taxon-name><tp:taxon-name-part taxon-name-part-type="class">Insecta</tp:taxon-name-part></tp:taxon-name>: <tp:taxon-name><tp:taxon-name-part taxon-name-part-type="order">Siphonaptera</tp:taxon-name-part></tp:taxon-name>) from Argentina.</article-title> <source>Zootaxa</source> <volume>4103</volume>: <fpage>239</fpage>–<lpage>258</lpage>. <ext-link xlink:type="simple" ext-link-type="doi" xlink:href="10.11646/zootaxa.4103.3.3">https://doi.org/10.11646/zootaxa.4103.3.3</ext-link></mixed-citation></ref><ref id="B19"><mixed-citation xmlns:xlink="http://www.w3.org/1999/xlink" xlink:type="simple">
          <person-group><name name-style="western"><surname>Lareschi</surname><given-names>M</given-names></name><name name-style="western"><surname>Autino</surname><given-names>AG</given-names></name><name name-style="western"><surname>Díaz</surname><given-names>MM</given-names></name><name name-style="western"><surname>Barquez</surname><given-names>RM</given-names></name></person-group> (<year>2003</year>) <article-title>New host and locality records for mites and fleas associated with wild rodents from Northwestern Argentina.</article-title> <source>Revista de la Sociedad Entomológica Argentina</source> <volume>62</volume>: <fpage>60</fpage>–<lpage>64</lpage>.</mixed-citation></ref><ref id="B17"><mixed-citation xmlns:xlink="http://www.w3.org/1999/xlink" xlink:type="simple">
          <person-group><name name-style="western"><surname>Hopkins</surname><given-names>GH</given-names></name><name name-style="western"><surname>Rothschild</surname><given-names>M</given-names></name></person-group> (<year>1956</year>) <source>An illustrated catalogue of Rothschild collection of fleas (<tp:taxon-name><tp:taxon-name-part taxon-name-part-type="order">Siphonaptera</tp:taxon-name-part></tp:taxon-name>) in the British Museum (N. <tp:taxon-name><tp:taxon-name-part taxon-name-part-type="genus">H.</tp:taxon-name-part></tp:taxon-name>). Volume II.</source> <publisher-name>Coptopsyllidae</publisher-name>, <publisher-loc>Vermipsyllidae, Stephanocircidae, Ischnopsyllidae, Hypsophthalmidae, and Xiphiopsyllidae. British Museum (Natural History) London</publisher-loc>, <size units="page">445 pp</size>.</mixed-citation></ref><ref id="B15"><mixed-citation xmlns:xlink="http://www.w3.org/1999/xlink" xlink:type="simple">
          <person-group><name name-style="western"><surname>Hopkins</surname><given-names>GHE</given-names></name></person-group> (<year>1951</year>) <article-title>Notes on fleas.</article-title> <source>Annals and Magazine of Natural History</source> <volume>42</volume>: <fpage>533</fpage>–<lpage>537</lpage>.</mixed-citation></ref><ref id="B9"><mixed-citation xmlns:xlink="http://www.w3.org/1999/xlink" xlink:type="simple">
          <person-group><name name-style="western"><surname>Del Ponte</surname><given-names>E</given-names></name></person-group> (<year>1977</year>) <article-title>Notas sobre <tp:taxon-name><tp:taxon-name-part taxon-name-part-type="subclass">Suctoria</tp:taxon-name-part></tp:taxon-name> argentinos VIII. Revisión de las familias <tp:taxon-name><tp:taxon-name-part taxon-name-part-type="family">Histrichopsyllidae</tp:taxon-name-part></tp:taxon-name>, <tp:taxon-name><tp:taxon-name-part taxon-name-part-type="family">Stephanocircidae</tp:taxon-name-part></tp:taxon-name> e <tp:taxon-name><tp:taxon-name-part taxon-name-part-type="family">Ischnopsyllidae</tp:taxon-name-part></tp:taxon-name> (<tp:taxon-name><tp:taxon-name-part taxon-name-part-type="superfamily">Ceratophylloidea</tp:taxon-name-part></tp:taxon-name>). Revista del Museo argentino de Ciencias Naturales “Bernardino Rivadavia” e Instituto Nacional de Investigaciones de las Ciencias Naturales</article-title>. <source>Entomologia</source> <volume>5</volume>: <fpage>1</fpage>−<lpage>141</lpage>.</mixed-citation></ref><ref id="B8"><mixed-citation xmlns:xlink="http://www.w3.org/1999/xlink" xlink:type="simple">
          <person-group><name name-style="western"><surname>Coyner</surname><given-names>BS</given-names></name><name name-style="western"><surname>Braun</surname><given-names>JK</given-names></name><name name-style="western"><surname>Mares</surname><given-names>MA</given-names></name><name name-style="western"><surname>Van Den Bussche</surname><given-names>RA</given-names></name></person-group> (<year>2013</year>) <article-title>Taxonomic validity of species groups in the genus <italic><tp:taxon-name><tp:taxon-name-part taxon-name-part-type="genus">Akodon</tp:taxon-name-part></tp:taxon-name></italic> (<tp:taxon-name><tp:taxon-name-part taxon-name-part-type="order">Rodentia</tp:taxon-name-part></tp:taxon-name>, <tp:taxon-name><tp:taxon-name-part taxon-name-part-type="family">Cricetidae</tp:taxon-name-part></tp:taxon-name>).</article-title> <source>Zoologica Scripta</source> <volume>42</volume>: <fpage>335</fpage>–<lpage>350</lpage>. <ext-link xlink:type="simple" ext-link-type="doi" xlink:href="10.1111/zsc.12014">https://doi.org/10.1111/zsc.12014</ext-link></mixed-citation></ref></ref-list></tp:taxon-treatment>
