# Supplementary material for: An update on the distribution and nomenclature of fleas (Order Siphonaptera) of bats (Order Chiroptera) and rodents (Order Rodentia) from La Rioja Province, Argentina
Source: Zookeys. 2017 Jun 7;(678):139–54. doi: 10.3897/zookeys.678.12006 (PMC5523367; doi:10.3897/zookeys.678.12006)
Supplement: XML Treatment for Polygenis (Polygenis) acodontis [file zookeys.678.12006-treatment5.xml]

<!DOCTYPE tp:taxon-treatment
  PUBLIC "-//TaxonX//DTD Taxonomic Treatment Publishing DTD v0 20100105//EN" "tax-treatment-NSO.dtd">
<tp:taxon-treatment xmlns:tp="http://www.plazi.org/taxpub"><tp:treatment-meta><kwd-group><label>Taxon classification</label><kwd><named-content xmlns:xlink="http://www.w3.org/1999/xlink" content-type="kingdom">Animalia</named-content></kwd><kwd><named-content xmlns:xlink="http://www.w3.org/1999/xlink" content-type="order">Siphonaptera</named-content></kwd><kwd><named-content xmlns:xlink="http://www.w3.org/1999/xlink" content-type="family">Rhopalopsyllidae</named-content></kwd></kwd-group><mixed-citation publication-type="journal"><person-group><name><surname>Berrizbeitia</surname><given-names>M. Fernanda López</given-names></name><name><surname>Sánchez</surname><given-names>R. Tatiana</given-names></name><name><surname>Barquez</surname><given-names>Ruben M.</given-names></name><name><surname>Díaz</surname><given-names>M. Monica</given-names></name></person-group><article-title>An update on the distribution and nomenclature of fleas (Order <tp:taxon-name><tp:taxon-name-part taxon-name-part-type="order">Siphonaptera</tp:taxon-name-part></tp:taxon-name>) of bats (Order <tp:taxon-name><tp:taxon-name-part taxon-name-part-type="order">Chiroptera</tp:taxon-name-part></tp:taxon-name>) and rodents (Order <tp:taxon-name><tp:taxon-name-part taxon-name-part-type="order">Rodentia</tp:taxon-name-part></tp:taxon-name>) from La Rioja Province, Argentina</article-title><source>Zookeys</source><day>7</day><month>6</month><year>2017</year><volume>2017</volume><issue>678</issue><fpage>139</fpage><lpage>154</lpage><pub-id pub-id-type="doi">10.3897/zookeys.678.12006</pub-id></mixed-citation></tp:treatment-meta><tp:nomenclature><tp:taxon-name>
                <tp:taxon-name-part taxon-name-part-type="genus" reg="Polygenis">Polygenis</tp:taxon-name-part> (<tp:taxon-name-part taxon-name-part-type="subgenus" reg="Polygenis">Polygenis</tp:taxon-name-part>) <tp:taxon-name-part taxon-name-part-type="species" reg="acodontis">acodontis</tp:taxon-name-part></tp:taxon-name><tp:taxon-authority>(Jordan &amp; Rothschild)</tp:taxon-authority><xref ref-type="fig" rid="F2">Fig. 2b</xref></tp:nomenclature><tp:treatment-sec sec-type="distribution" id="SECID0EXXAE"><title>Distribution in Argentina.</title><p>Buenos Aires, Catamarca, Córdoba, Jujuy, La Pampa, Salta, and Tucumán (<xref ref-type="bibr" rid="B22">Lareschi et al. 2016</xref>).</p></tp:treatment-sec><tp:treatment-sec sec-type="material" id="SECID0EBYAE"><title>Material examined.</title><p>Capital Department: (9) Cuesta La Cébila, 22 km NW of Chumbicha, by route 60 (<named-content xmlns:xlink="http://www.w3.org/1999/xlink" content-type="dwc:verbatimCoordinates" xlink:type="simple"><named-content content-type="geo-json" specific-use="{&#34;type&#34;:&#34;Point&#34;,&#34;coordinates&#34;:[-66.400000,-28.833333]}" id="NCID0EKYAE" xlink:type="simple">28°50'S, 66°24'W</named-content></named-content>), 1066 m <italic><tp:taxon-name><tp:taxon-name-part taxon-name-part-type="genus" reg="Akodon">Akodon</tp:taxon-name-part> <tp:taxon-name-part taxon-name-part-type="species" reg="glaucinus">glaucinus</tp:taxon-name-part></tp:taxon-name></italic>, 25.IX.1993, <abbrev xmlns:xlink="http://www.w3.org/1999/xlink" xlink:title="Colección Mamíferos Lillo" id="ABBRID0E1YAE" xlink:type="simple">CML</abbrev> (3751), 1 ♀ <abbrev xmlns:xlink="http://www.w3.org/1999/xlink" xlink:title="Colección Mamíferos Lillo “Anexos”" id="ABBRID0E5YAE" xlink:type="simple">CMLA</abbrev> (674).</p></tp:treatment-sec><tp:treatment-sec sec-type="remarks" id="SECID0ECZAE"><title>Remarks.</title><p>The main morphological characters that distinguish <italic><tp:taxon-name><tp:taxon-name-part taxon-name-part-type="genus" reg="Polygenis">P.</tp:taxon-name-part> <tp:taxon-name-part taxon-name-part-type="species" reg="acodontis">acodontis</tp:taxon-name-part></tp:taxon-name></italic> from the other known species of genus are: in males, the distal arm of sternum IX with a dense fringe of setae along its ventral margin and sternum VIII is strongly emarginated ventro-apically; in females the posterior margin of sternum VII presents a drawn-out median lobe (Smit, 1987). This is the first record of this species for La Rioja Province. The locality of the Material Examined corresponds to the Monte Desert of Mountains and Isolated Valleys eco-region.</p></tp:treatment-sec><tp:treatment-sec><!--Section generated to contain objects referenced in tp:taxon-treatment.--><fig id="F2" position="float" orientation="portrait"><label>Figure 2.</label><caption><p>Species of fleas representing the first record for La Rioja Province, Argentina. <bold>a</bold> <italic><tp:taxon-name><tp:taxon-name-part taxon-name-part-type="genus" reg="Craneopsylla">Craneopsylla</tp:taxon-name-part> <tp:taxon-name-part taxon-name-part-type="species" reg="minerva">minerva</tp:taxon-name-part></tp:taxon-name></italic>, ♀ <abbrev xmlns:xlink="http://www.w3.org/1999/xlink" xlink:title="Colección Mamíferos Lillo “Anexos”" id="ABBRID0EXFAE" xlink:type="simple">CMLA</abbrev> (608) (<tp:taxon-name><tp:taxon-name-part taxon-name-part-type="family">Stephanocircidae</tp:taxon-name-part></tp:taxon-name> <bold>b</bold> <tp:taxon-name><tp:taxon-name-part taxon-name-part-type="genus" reg="Polygenis">Polygenis</tp:taxon-name-part> (<tp:taxon-name-part taxon-name-part-type="subgenus" reg="Polygenis">Polygenis</tp:taxon-name-part>) <tp:taxon-name-part taxon-name-part-type="species" reg="acodontis">acodontis</tp:taxon-name-part></tp:taxon-name>, ♂ <abbrev xmlns:xlink="http://www.w3.org/1999/xlink" xlink:title="Colección Mamíferos Lillo “Anexos”" id="ABBRID0EQGAE" xlink:type="simple">CMLA</abbrev> (674) (<tp:taxon-name><tp:taxon-name-part taxon-name-part-type="family">Rhopalopsyllidae</tp:taxon-name-part></tp:taxon-name>) <bold>c</bold> <italic><tp:taxon-name><tp:taxon-name-part taxon-name-part-type="genus" reg="Delostichus">Delostichus</tp:taxon-name-part> <tp:taxon-name-part taxon-name-part-type="species" reg="talis">talis</tp:taxon-name-part></tp:taxon-name></italic>, ♀ <abbrev xmlns:xlink="http://www.w3.org/1999/xlink" xlink:title="Colección Mamíferos Lillo “Anexos”" id="ABBRID0EGHAE" xlink:type="simple">CMLA</abbrev> (616) (<tp:taxon-name><tp:taxon-name-part taxon-name-part-type="family">Rhopalopsyllidae</tp:taxon-name-part></tp:taxon-name>) <bold>d</bold> <italic><tp:taxon-name><tp:taxon-name-part taxon-name-part-type="genus" reg="Delostichus">Delostichus</tp:taxon-name-part> <tp:taxon-name-part taxon-name-part-type="species" reg="talis">talis</tp:taxon-name-part></tp:taxon-name></italic>, ♂ <abbrev xmlns:xlink="http://www.w3.org/1999/xlink" xlink:title="Colección Mamíferos Lillo “Anexos”" id="ABBRID0E3HAE" xlink:type="simple">CMLA</abbrev> (619) (<tp:taxon-name><tp:taxon-name-part taxon-name-part-type="family">Rhopalopsyllidae</tp:taxon-name-part></tp:taxon-name>) <bold>e</bold> <italic><tp:taxon-name><tp:taxon-name-part taxon-name-part-type="genus" reg="Tiamastus">Tiamastus</tp:taxon-name-part> <tp:taxon-name-part taxon-name-part-type="species" reg="palpalis">palpalis</tp:taxon-name-part></tp:taxon-name></italic>, ♀ <abbrev xmlns:xlink="http://www.w3.org/1999/xlink" xlink:title="Colección Mamíferos Lillo “Anexos”" id="ABBRID0ESIAE" xlink:type="simple">CMLA</abbrev> (631) (<tp:taxon-name><tp:taxon-name-part taxon-name-part-type="family">Rhopalopsyllidae</tp:taxon-name-part></tp:taxon-name>) <bold>f</bold> <italic><tp:taxon-name><tp:taxon-name-part taxon-name-part-type="genus" reg="Tiamastus">Tiamastus</tp:taxon-name-part> <tp:taxon-name-part taxon-name-part-type="species" reg="palpalis">palpalis</tp:taxon-name-part></tp:taxon-name></italic>, ♂ <abbrev xmlns:xlink="http://www.w3.org/1999/xlink" xlink:title="Colección Mamíferos Lillo “Anexos”" id="ABBRID0EIJAE" xlink:type="simple">CMLA</abbrev> (629) (<tp:taxon-name><tp:taxon-name-part taxon-name-part-type="family">Rhopalopsyllidae</tp:taxon-name-part></tp:taxon-name>). Scale=500 um.</p></caption><graphic xmlns:xlink="http://www.w3.org/1999/xlink" xlink:href="zookeys-678-139-g002.jpg" position="float" orientation="portrait" xlink:type="simple" id="oo_139304.jpg"/></fig></tp:treatment-sec><ref-list><ref id="B22"><mixed-citation xmlns:xlink="http://www.w3.org/1999/xlink" xlink:type="simple">
          <person-group><name name-style="western"><surname>Lareschi</surname><given-names>M</given-names></name><name name-style="western"><surname>Sanchez</surname><given-names>JP</given-names></name><name name-style="western"><surname>Autino</surname><given-names>AG</given-names></name></person-group> (<year>2016</year>) <article-title>A review of the fleas (<tp:taxon-name><tp:taxon-name-part taxon-name-part-type="class">Insecta</tp:taxon-name-part></tp:taxon-name>: <tp:taxon-name><tp:taxon-name-part taxon-name-part-type="order">Siphonaptera</tp:taxon-name-part></tp:taxon-name>) from Argentina.</article-title> <source>Zootaxa</source> <volume>4103</volume>: <fpage>239</fpage>–<lpage>258</lpage>. <ext-link xlink:type="simple" ext-link-type="doi" xlink:href="10.11646/zootaxa.4103.3.3">https://doi.org/10.11646/zootaxa.4103.3.3</ext-link></mixed-citation></ref></ref-list></tp:taxon-treatment>
