# Supplementary material for: An update on the distribution and nomenclature of fleas (Order Siphonaptera) of bats (Order Chiroptera) and rodents (Order Rodentia) from La Rioja Province, Argentina
Source: Zookeys. 2017 Jun 7;(678):139–54. doi: 10.3897/zookeys.678.12006 (PMC5523367; doi:10.3897/zookeys.678.12006)
Supplement: XML Treatment for Polygenis (Polygenis) platensis [file zookeys.678.12006-treatment6.xml]

<!DOCTYPE tp:taxon-treatment
  PUBLIC "-//TaxonX//DTD Taxonomic Treatment Publishing DTD v0 20100105//EN" "tax-treatment-NSO.dtd">
<tp:taxon-treatment xmlns:tp="http://www.plazi.org/taxpub"><tp:treatment-meta><kwd-group><label>Taxon classification</label><kwd><named-content xmlns:xlink="http://www.w3.org/1999/xlink" content-type="kingdom">Animalia</named-content></kwd><kwd><named-content xmlns:xlink="http://www.w3.org/1999/xlink" content-type="order">Siphonaptera</named-content></kwd><kwd><named-content xmlns:xlink="http://www.w3.org/1999/xlink" content-type="family">Rhopalopsyllidae</named-content></kwd></kwd-group><mixed-citation publication-type="journal"><person-group><name><surname>Berrizbeitia</surname><given-names>M. Fernanda López</given-names></name><name><surname>Sánchez</surname><given-names>R. Tatiana</given-names></name><name><surname>Barquez</surname><given-names>Ruben M.</given-names></name><name><surname>Díaz</surname><given-names>M. Monica</given-names></name></person-group><article-title>An update on the distribution and nomenclature of fleas (Order <tp:taxon-name><tp:taxon-name-part taxon-name-part-type="order">Siphonaptera</tp:taxon-name-part></tp:taxon-name>) of bats (Order <tp:taxon-name><tp:taxon-name-part taxon-name-part-type="order">Chiroptera</tp:taxon-name-part></tp:taxon-name>) and rodents (Order <tp:taxon-name><tp:taxon-name-part taxon-name-part-type="order">Rodentia</tp:taxon-name-part></tp:taxon-name>) from La Rioja Province, Argentina</article-title><source>Zookeys</source><day>7</day><month>6</month><year>2017</year><volume>2017</volume><issue>678</issue><fpage>139</fpage><lpage>154</lpage><pub-id pub-id-type="doi">10.3897/zookeys.678.12006</pub-id></mixed-citation></tp:treatment-meta><tp:nomenclature><tp:taxon-name>
                <tp:taxon-name-part taxon-name-part-type="genus" reg="Polygenis">Polygenis</tp:taxon-name-part> (<tp:taxon-name-part taxon-name-part-type="subgenus" reg="Polygenis">Polygenis</tp:taxon-name-part>) <tp:taxon-name-part taxon-name-part-type="species" reg="platensis">platensis</tp:taxon-name-part></tp:taxon-name><tp:taxon-authority>(Jordan &amp; Rothschild)</tp:taxon-authority></tp:nomenclature><tp:treatment-sec sec-type="distribution" id="SECID0EZ1AE"><title>Distribution in Argentina.</title><p>Buenos Aires, Córdoba, Chubut, Entre Ríos, Jujuy, La Pampa, La Rioja, Mendoza, Río Negro, Salta, San Luis, San Juan, Santa Cruz, and Santiago del Estero (<xref ref-type="bibr" rid="B22">Lareschi et al. 2016</xref>).</p></tp:treatment-sec><tp:treatment-sec sec-type="material" id="SECID0ED2AE"><title>Material examined.</title><p>Castro Barros Department: (4) Reserva Aguada de las Alturas, 4 km W of Anillaco (<named-content xmlns:xlink="http://www.w3.org/1999/xlink" content-type="dwc:verbatimCoordinates" xlink:type="simple"><named-content content-type="geo-json" specific-use="{&#34;type&#34;:&#34;Point&#34;,&#34;coordinates&#34;:[-66.995817,-28.799033]}" id="NCID0EM2AE" xlink:type="simple">28°47.942'S, 66°59.749'W</named-content></named-content>), 1188 m, <italic><tp:taxon-name><tp:taxon-name-part taxon-name-part-type="genus" reg="Akodon">A.</tp:taxon-name-part> <tp:taxon-name-part taxon-name-part-type="species" reg="glaucinus">glaucinus</tp:taxon-name-part></tp:taxon-name></italic>, 19.IV.2012, RTS (19), 1 ♂ <abbrev xmlns:xlink="http://www.w3.org/1999/xlink" xlink:title="Colección Mamíferos Lillo “Anexos”" id="ABBRID0E32AE" xlink:type="simple">CMLA</abbrev> (605) (<xref ref-type="bibr" rid="B23">López Berrizbeitia et al. 2013</xref>). San Martín Department: (15) Ulapes, 1 W of plaza principal de Ulapes (<named-content xmlns:xlink="http://www.w3.org/1999/xlink" content-type="dwc:verbatimCoordinates" xlink:type="simple"><named-content content-type="geo-json" specific-use="{&#34;type&#34;:&#34;Point&#34;,&#34;coordinates&#34;:[-66.248611,-31.576389]}" id="NCID0EH3AE" xlink:type="simple">31°34'35"S, 66°14'55"W</named-content></named-content>), 493 m, <italic><tp:taxon-name><tp:taxon-name-part taxon-name-part-type="genus" reg="Guadua">G.</tp:taxon-name-part> <tp:taxon-name-part taxon-name-part-type="species" reg="chacoensis">chacoensis</tp:taxon-name-part></tp:taxon-name></italic>, 4.X.2014, RTS (84), 2 ♀ <abbrev xmlns:xlink="http://www.w3.org/1999/xlink" xlink:title="Colección Mamíferos Lillo “Anexos”" id="ABBRID0EX3AE" xlink:type="simple">CMLA</abbrev> (622, 623); RTS (85), 1 ♀ <abbrev xmlns:xlink="http://www.w3.org/1999/xlink" xlink:title="Colección Mamíferos Lillo “Anexos”" id="ABBRID0E23AE" xlink:type="simple">CMLA</abbrev> (624); RTS (93), 2 ♂ <abbrev xmlns:xlink="http://www.w3.org/1999/xlink" xlink:title="Colección Mamíferos Lillo “Anexos”" id="ABBRID0E63AE" xlink:type="simple">CMLA</abbrev> (625,626), 2 ♀ <abbrev xmlns:xlink="http://www.w3.org/1999/xlink" xlink:title="Colección Mamíferos Lillo “Anexos”" id="ABBRID0ED4AE" xlink:type="simple">CMLA</abbrev> (627, 628).</p></tp:treatment-sec><tp:treatment-sec sec-type="Additional records" id="SECID0EH4AE"><title>Additional records.</title><p>“Guayapa 30.59"S, 65.59 W", Order <tp:taxon-name><tp:taxon-name-part taxon-name-part-type="order">Rodentia</tp:taxon-name-part></tp:taxon-name> (unknown species) (<xref ref-type="bibr" rid="B33">Smit 1987</xref>).</p></tp:treatment-sec><tp:treatment-sec sec-type="remarks" id="SECID0EW4AE"><title>Remarks.</title><p>Males of <italic><tp:taxon-name><tp:taxon-name-part taxon-name-part-type="genus" reg="Polygenis">P.</tp:taxon-name-part> <tp:taxon-name-part taxon-name-part-type="species" reg="platensis">platensis</tp:taxon-name-part></tp:taxon-name></italic> are distinguished by the narrow distal arm of sternum IX with scattered lateral setae and by the posterior margin of sternum VIII which presents a right angle. Females have the ventral margin of bulga of spermatheca markedly indented (<xref ref-type="bibr" rid="B33">Smit 1987</xref>); however, <xref ref-type="bibr" rid="B21">Lareschi and Linardi (2009)</xref> observed a variation on this character and they reported that spermatheca can be indented or not. With respect to the record from “Guayapa”, we found that the coordinates given by <xref ref-type="bibr" rid="B33">Smit (1987)</xref> place the collecting locality at “app. 3 km N of El Milagro, General Ocampo Department”. The locality “Guayapa” in La Rioja Province is located at <named-content xmlns:xlink="http://www.w3.org/1999/xlink" content-type="dwc:verbatimCoordinates" xlink:type="simple"><named-content content-type="geo-json" specific-use="{&#34;type&#34;:&#34;Point&#34;,&#34;coordinates&#34;:[-67.239719,-29.861439]}" id="NCID0EW5AE" xlink:type="simple">29°51'41.18"S, 67°14'22.99"W</named-content></named-content>, which is about 180 km SE of the previous coordinates. <xref ref-type="bibr" rid="B23">López Berrizbeitia et al. (2013)</xref> cited the host as <italic><tp:taxon-name><tp:taxon-name-part taxon-name-part-type="genus" reg="Akodon">Akodon</tp:taxon-name-part> <tp:taxon-name-part taxon-name-part-type="species" reg="simulator">simulator</tp:taxon-name-part></tp:taxon-name></italic>, but we now use the name <italic><tp:taxon-name><tp:taxon-name-part taxon-name-part-type="genus" reg="Akodon">A.</tp:taxon-name-part> <tp:taxon-name-part taxon-name-part-type="species" reg="glaucinus">glaucinus</tp:taxon-name-part></tp:taxon-name></italic> following <xref ref-type="bibr" rid="B8">Coyner et al. (2013)</xref>. The collection from Ulapes from <italic><tp:taxon-name><tp:taxon-name-part taxon-name-part-type="genus" reg="Guadua">G.</tp:taxon-name-part> <tp:taxon-name-part taxon-name-part-type="species" reg="chacoensis">chacoensis</tp:taxon-name-part></tp:taxon-name></italic> constitutes a new flea-host association, this result was expected, because <tp:taxon-name><tp:taxon-name-part taxon-name-part-type="genus" reg="Polygenis">P.</tp:taxon-name-part> (<tp:taxon-name-part taxon-name-part-type="subgenus" reg="Polygenis">P.</tp:taxon-name-part>) <tp:taxon-name-part taxon-name-part-type="species" reg="platensis">platensis</tp:taxon-name-part></tp:taxon-name> has been recorded on <italic><tp:taxon-name><tp:taxon-name-part taxon-name-part-type="genus" reg="Graomys">Graomys</tp:taxon-name-part> <tp:taxon-name-part taxon-name-part-type="species" reg="griseoflavus">griseoflavus</tp:taxon-name-part></tp:taxon-name></italic> (<xref ref-type="bibr" rid="B22">Lareschi et al. 2016</xref>). The localities recorded are from the Dry Chaco and Monte Desert of Mountains and Isolated Valleys eco-regions.</p></tp:treatment-sec><ref-list><ref id="B22"><mixed-citation xmlns:xlink="http://www.w3.org/1999/xlink" xlink:type="simple">
          <person-group><name name-style="western"><surname>Lareschi</surname><given-names>M</given-names></name><name name-style="western"><surname>Sanchez</surname><given-names>JP</given-names></name><name name-style="western"><surname>Autino</surname><given-names>AG</given-names></name></person-group> (<year>2016</year>) <article-title>A review of the fleas (<tp:taxon-name><tp:taxon-name-part taxon-name-part-type="class">Insecta</tp:taxon-name-part></tp:taxon-name>: <tp:taxon-name><tp:taxon-name-part taxon-name-part-type="order">Siphonaptera</tp:taxon-name-part></tp:taxon-name>) from Argentina.</article-title> <source>Zootaxa</source> <volume>4103</volume>: <fpage>239</fpage>–<lpage>258</lpage>. <ext-link xlink:type="simple" ext-link-type="doi" xlink:href="10.11646/zootaxa.4103.3.3">https://doi.org/10.11646/zootaxa.4103.3.3</ext-link></mixed-citation></ref><ref id="B23"><mixed-citation xmlns:xlink="http://www.w3.org/1999/xlink" xlink:type="simple">
          <person-group><name name-style="western"><surname>López Berrizbeitia</surname><given-names>MF</given-names></name><name name-style="western"><surname>Sánchez</surname><given-names>RT</given-names></name><name name-style="western"><surname>Díaz</surname><given-names>MM</given-names></name><name name-style="western"><surname>Lareschi</surname><given-names>M</given-names></name></person-group> (<year>2013</year>) <article-title>Los ectoparásitos de La Rioja: resultados preliminares.</article-title> <source>Revista de la asociación parasitológica Argentina</source> <volume>1</volume>: <fpage>40</fpage>–<lpage>44</lpage>.</mixed-citation></ref><ref id="B33"><mixed-citation xmlns:xlink="http://www.w3.org/1999/xlink" xlink:type="simple">
          <person-group><name name-style="western"><surname>Smit</surname><given-names>FGAM</given-names></name></person-group> (<year>1987</year>) <source>An illustrated catalogue of the Rothschild fleas (<tp:taxon-name><tp:taxon-name-part taxon-name-part-type="order">Siphonaptera</tp:taxon-name-part></tp:taxon-name>) in the British Museum (Natural History) 7: <tp:taxon-name><tp:taxon-name-part taxon-name-part-type="superfamily">Malacopsylloidea</tp:taxon-name-part></tp:taxon-name> (<tp:taxon-name><tp:taxon-name-part taxon-name-part-type="family">Malacopsyllidae</tp:taxon-name-part></tp:taxon-name> and <tp:taxon-name><tp:taxon-name-part taxon-name-part-type="family">Rhopalopsyllidae</tp:taxon-name-part></tp:taxon-name>).</source> <publisher-name>Oxford University Press</publisher-name>, <publisher-loc>Oxford</publisher-loc>, <size units="page">380 pp</size>.</mixed-citation></ref><ref id="B21"><mixed-citation xmlns:xlink="http://www.w3.org/1999/xlink" xlink:type="simple">
          <person-group><name name-style="western"><surname>Lareschi</surname><given-names>M</given-names></name><name name-style="western"><surname>Linardi</surname><given-names>PM</given-names></name></person-group> (<year>2009</year>) <article-title>Morphological variability in <tp:taxon-name><tp:taxon-name-part taxon-name-part-type="genus">Polygenis</tp:taxon-name-part> (<tp:taxon-name-part taxon-name-part-type="subgenus">Polygenis</tp:taxon-name-part>) <tp:taxon-name-part taxon-name-part-type="species">platensis</tp:taxon-name-part></tp:taxon-name> (Jordan and Rothschild) (<tp:taxon-name><tp:taxon-name-part taxon-name-part-type="order">Siphonaptera</tp:taxon-name-part></tp:taxon-name>: <tp:taxon-name><tp:taxon-name-part taxon-name-part-type="family">Rhopalopsyllidae</tp:taxon-name-part></tp:taxon-name>: <tp:taxon-name><tp:taxon-name-part taxon-name-part-type="subfamily">Rhopalopsyllinae</tp:taxon-name-part></tp:taxon-name>) and taxonomic consequences.</article-title> <source>Zootaxa</source> <volume>2310</volume>: <fpage>35</fpage>–<lpage>42</lpage>.</mixed-citation></ref><ref id="B8"><mixed-citation xmlns:xlink="http://www.w3.org/1999/xlink" xlink:type="simple">
          <person-group><name name-style="western"><surname>Coyner</surname><given-names>BS</given-names></name><name name-style="western"><surname>Braun</surname><given-names>JK</given-names></name><name name-style="western"><surname>Mares</surname><given-names>MA</given-names></name><name name-style="western"><surname>Van Den Bussche</surname><given-names>RA</given-names></name></person-group> (<year>2013</year>) <article-title>Taxonomic validity of species groups in the genus <italic><tp:taxon-name><tp:taxon-name-part taxon-name-part-type="genus">Akodon</tp:taxon-name-part></tp:taxon-name></italic> (<tp:taxon-name><tp:taxon-name-part taxon-name-part-type="order">Rodentia</tp:taxon-name-part></tp:taxon-name>, <tp:taxon-name><tp:taxon-name-part taxon-name-part-type="family">Cricetidae</tp:taxon-name-part></tp:taxon-name>).</article-title> <source>Zoologica Scripta</source> <volume>42</volume>: <fpage>335</fpage>–<lpage>350</lpage>. <ext-link xlink:type="simple" ext-link-type="doi" xlink:href="10.1111/zsc.12014">https://doi.org/10.1111/zsc.12014</ext-link></mixed-citation></ref></ref-list></tp:taxon-treatment>
