# Supplementary material for: An update on the distribution and nomenclature of fleas (Order Siphonaptera) of bats (Order Chiroptera) and rodents (Order Rodentia) from La Rioja Province, Argentina
Source: Zookeys. 2017 Jun 7;(678):139–54. doi: 10.3897/zookeys.678.12006 (PMC5523367; doi:10.3897/zookeys.678.12006)
Supplement: XML Treatment for Polygenis (Polygenis) rimatus [file zookeys.678.12006-treatment7.xml]

<!DOCTYPE tp:taxon-treatment
  PUBLIC "-//TaxonX//DTD Taxonomic Treatment Publishing DTD v0 20100105//EN" "tax-treatment-NSO.dtd">
<tp:taxon-treatment xmlns:tp="http://www.plazi.org/taxpub"><tp:treatment-meta><kwd-group><label>Taxon classification</label><kwd><named-content xmlns:xlink="http://www.w3.org/1999/xlink" content-type="kingdom">Animalia</named-content></kwd><kwd><named-content xmlns:xlink="http://www.w3.org/1999/xlink" content-type="order">Siphonaptera</named-content></kwd><kwd><named-content xmlns:xlink="http://www.w3.org/1999/xlink" content-type="family">Rhopalopsyllidae</named-content></kwd></kwd-group><mixed-citation publication-type="journal"><person-group><name><surname>Berrizbeitia</surname><given-names>M. Fernanda López</given-names></name><name><surname>Sánchez</surname><given-names>R. Tatiana</given-names></name><name><surname>Barquez</surname><given-names>Ruben M.</given-names></name><name><surname>Díaz</surname><given-names>M. Monica</given-names></name></person-group><article-title>An update on the distribution and nomenclature of fleas (Order <tp:taxon-name><tp:taxon-name-part taxon-name-part-type="order">Siphonaptera</tp:taxon-name-part></tp:taxon-name>) of bats (Order <tp:taxon-name><tp:taxon-name-part taxon-name-part-type="order">Chiroptera</tp:taxon-name-part></tp:taxon-name>) and rodents (Order <tp:taxon-name><tp:taxon-name-part taxon-name-part-type="order">Rodentia</tp:taxon-name-part></tp:taxon-name>) from La Rioja Province, Argentina</article-title><source>Zookeys</source><day>7</day><month>6</month><year>2017</year><volume>2017</volume><issue>678</issue><fpage>139</fpage><lpage>154</lpage><pub-id pub-id-type="doi">10.3897/zookeys.678.12006</pub-id></mixed-citation></tp:treatment-meta><tp:nomenclature><tp:taxon-name>
                <tp:taxon-name-part taxon-name-part-type="genus" reg="Polygenis">Polygenis</tp:taxon-name-part> (<tp:taxon-name-part taxon-name-part-type="subgenus" reg="Polygenis">Polygenis</tp:taxon-name-part>) <tp:taxon-name-part taxon-name-part-type="species" reg="rimatus">rimatus</tp:taxon-name-part></tp:taxon-name><tp:taxon-authority>(Jordan)</tp:taxon-authority></tp:nomenclature><tp:treatment-sec sec-type="distribution" id="SECID0EICAG"><title>Distribution in Argentina.</title><p>Buenos Aires, Chubut, Formosa, La Rioja, Misiones, Neuquén, San Juan, and Santiago del Estero (<xref ref-type="bibr" rid="B22">Lareschi et al. 2016</xref>).</p></tp:treatment-sec><tp:treatment-sec sec-type="material" id="SECID0ESCAG"><title>Material examined.</title><p>None.</p></tp:treatment-sec><tp:treatment-sec sec-type="Additional records" id="SECID0EXCAG"><title>Additional records.</title><p>No specific locality, <italic><tp:taxon-name><tp:taxon-name-part taxon-name-part-type="genus" reg="Cavia">Cavia</tp:taxon-name-part> <tp:taxon-name-part taxon-name-part-type="species" reg="aperea">aperea</tp:taxon-name-part></tp:taxon-name></italic> Erxleben, 1 ♀ (<xref ref-type="bibr" rid="B33">Smit 1987</xref>).</p></tp:treatment-sec><tp:treatment-sec sec-type="remarks" id="SECID0EMDAG"><title>Remarks.</title><p>This species can be distinguished from the other species of <italic><tp:taxon-name><tp:taxon-name-part taxon-name-part-type="genus" reg="Polygenis">Polygenis</tp:taxon-name-part></tp:taxon-name></italic> by the labial palp reaching the apex of fore coxa, the acetabular seta is below level of the upper margin of acetabulum in males; the posterior margin of sternum VII in females with a smaller lobe (<xref ref-type="bibr" rid="B33">Smit 1987</xref>). The host was probably erroneously identified because <italic><tp:taxon-name><tp:taxon-name-part taxon-name-part-type="genus" reg="Cavia">C.</tp:taxon-name-part> <tp:taxon-name-part taxon-name-part-type="species" reg="aperea">aperea</tp:taxon-name-part></tp:taxon-name></italic>, a member of the family <tp:taxon-name><tp:taxon-name-part taxon-name-part-type="family">Caviidae</tp:taxon-name-part></tp:taxon-name>, is not known to occur in La Rioja Province (<xref ref-type="bibr" rid="B27">Patton et al. 2015</xref>). The only members of this family known to be present in La Rioja are <italic><tp:taxon-name><tp:taxon-name-part taxon-name-part-type="genus" reg="Galea">Galea</tp:taxon-name-part> <tp:taxon-name-part taxon-name-part-type="species" reg="leucoblephara">leucoblephara</tp:taxon-name-part></tp:taxon-name></italic> and <italic><tp:taxon-name><tp:taxon-name-part taxon-name-part-type="genus" reg="Microcavia">Microcavia</tp:taxon-name-part> <tp:taxon-name-part taxon-name-part-type="species" reg="australis">australis</tp:taxon-name-part></tp:taxon-name></italic>.</p></tp:treatment-sec><ref-list><ref id="B22"><mixed-citation xmlns:xlink="http://www.w3.org/1999/xlink" xlink:type="simple">
          <person-group><name name-style="western"><surname>Lareschi</surname><given-names>M</given-names></name><name name-style="western"><surname>Sanchez</surname><given-names>JP</given-names></name><name name-style="western"><surname>Autino</surname><given-names>AG</given-names></name></person-group> (<year>2016</year>) <article-title>A review of the fleas (<tp:taxon-name><tp:taxon-name-part taxon-name-part-type="class">Insecta</tp:taxon-name-part></tp:taxon-name>: <tp:taxon-name><tp:taxon-name-part taxon-name-part-type="order">Siphonaptera</tp:taxon-name-part></tp:taxon-name>) from Argentina.</article-title> <source>Zootaxa</source> <volume>4103</volume>: <fpage>239</fpage>–<lpage>258</lpage>. <ext-link xlink:type="simple" ext-link-type="doi" xlink:href="10.11646/zootaxa.4103.3.3">https://doi.org/10.11646/zootaxa.4103.3.3</ext-link></mixed-citation></ref><ref id="B33"><mixed-citation xmlns:xlink="http://www.w3.org/1999/xlink" xlink:type="simple">
          <person-group><name name-style="western"><surname>Smit</surname><given-names>FGAM</given-names></name></person-group> (<year>1987</year>) <source>An illustrated catalogue of the Rothschild fleas (<tp:taxon-name><tp:taxon-name-part taxon-name-part-type="order">Siphonaptera</tp:taxon-name-part></tp:taxon-name>) in the British Museum (Natural History) 7: <tp:taxon-name><tp:taxon-name-part taxon-name-part-type="superfamily">Malacopsylloidea</tp:taxon-name-part></tp:taxon-name> (<tp:taxon-name><tp:taxon-name-part taxon-name-part-type="family">Malacopsyllidae</tp:taxon-name-part></tp:taxon-name> and <tp:taxon-name><tp:taxon-name-part taxon-name-part-type="family">Rhopalopsyllidae</tp:taxon-name-part></tp:taxon-name>).</source> <publisher-name>Oxford University Press</publisher-name>, <publisher-loc>Oxford</publisher-loc>, <size units="page">380 pp</size>.</mixed-citation></ref><ref id="B27"><mixed-citation xmlns:xlink="http://www.w3.org/1999/xlink" xlink:type="simple">
          <person-group><name name-style="western"><surname>Patton</surname><given-names>JL</given-names></name><name name-style="western"><surname>Pardiñas</surname><given-names>UFJ</given-names></name><name name-style="western"><surname>D’Elía</surname><given-names>G</given-names></name></person-group> (<year>2015</year>) <source>Mammals of South America. Volume 2. Rodents.</source> <publisher-name>The University of Chicago Press</publisher-name>, <publisher-loc>Chicago</publisher-loc>, <size units="page">1336 pp</size>. <ext-link xlink:type="simple" ext-link-type="doi" xlink:href="10.7208/chicago/9780226169606.001.0001">https://doi.org/10.7208/chicago/9780226169606.001.0001</ext-link></mixed-citation></ref></ref-list></tp:taxon-treatment>
