# Supplementary material for: An update on the distribution and nomenclature of fleas (Order Siphonaptera) of bats (Order Chiroptera) and rodents (Order Rodentia) from La Rioja Province, Argentina
Source: Zookeys. 2017 Jun 7;(678):139–54. doi: 10.3897/zookeys.678.12006 (PMC5523367; doi:10.3897/zookeys.678.12006)
Supplement: XML Treatment for Tiamastus palpalis [file zookeys.678.12006-treatment8.xml]

<!DOCTYPE tp:taxon-treatment
  PUBLIC "-//TaxonX//DTD Taxonomic Treatment Publishing DTD v0 20100105//EN" "tax-treatment-NSO.dtd">
<tp:taxon-treatment xmlns:tp="http://www.plazi.org/taxpub"><tp:treatment-meta><kwd-group><label>Taxon classification</label><kwd><named-content xmlns:xlink="http://www.w3.org/1999/xlink" content-type="kingdom">Animalia</named-content></kwd><kwd><named-content xmlns:xlink="http://www.w3.org/1999/xlink" content-type="order">Siphonaptera</named-content></kwd><kwd><named-content xmlns:xlink="http://www.w3.org/1999/xlink" content-type="family">Rhopalopsyllidae</named-content></kwd></kwd-group><mixed-citation publication-type="journal"><person-group><name><surname>Berrizbeitia</surname><given-names>M. Fernanda López</given-names></name><name><surname>Sánchez</surname><given-names>R. Tatiana</given-names></name><name><surname>Barquez</surname><given-names>Ruben M.</given-names></name><name><surname>Díaz</surname><given-names>M. Monica</given-names></name></person-group><article-title>An update on the distribution and nomenclature of fleas (Order <tp:taxon-name><tp:taxon-name-part taxon-name-part-type="order">Siphonaptera</tp:taxon-name-part></tp:taxon-name>) of bats (Order <tp:taxon-name><tp:taxon-name-part taxon-name-part-type="order">Chiroptera</tp:taxon-name-part></tp:taxon-name>) and rodents (Order <tp:taxon-name><tp:taxon-name-part taxon-name-part-type="order">Rodentia</tp:taxon-name-part></tp:taxon-name>) from La Rioja Province, Argentina</article-title><source>Zookeys</source><day>7</day><month>6</month><year>2017</year><volume>2017</volume><issue>678</issue><fpage>139</fpage><lpage>154</lpage><pub-id pub-id-type="doi">10.3897/zookeys.678.12006</pub-id></mixed-citation></tp:treatment-meta><tp:nomenclature><tp:taxon-name>
                <tp:taxon-name-part taxon-name-part-type="genus" reg="Tiamastus">Tiamastus</tp:taxon-name-part>
                <tp:taxon-name-part taxon-name-part-type="species" reg="palpalis">palpalis</tp:taxon-name-part>
              </tp:taxon-name><tp:taxon-authority>(Rothschild)</tp:taxon-authority><xref ref-type="fig" rid="F2">Fig. 2e, f</xref></tp:nomenclature><tp:treatment-sec sec-type="distribution" id="SECID0EPGAG"><title>Distribution in Argentina.</title><p>Catamarca, Jujuy, La Pampa, Mendoza, Santa Fe, Santiago del Estero, and Tucumán (<xref ref-type="bibr" rid="B22">Lareschi et al. 2016</xref>).</p></tp:treatment-sec><tp:treatment-sec sec-type="material" id="SECID0EZGAG"><title>Material examined.</title><p>San Blas Department: (1) 700 m E of National Route 40 (<named-content xmlns:xlink="http://www.w3.org/1999/xlink" content-type="dwc:verbatimCoordinates" xlink:type="simple"><named-content content-type="geo-json" specific-use="{&#34;type&#34;:&#34;Point&#34;,&#34;coordinates&#34;:[-67.080111,-28.404833]}" id="NCID0ECHAG" xlink:type="simple">28°24'17.4"S, 67°04'48.4"W</named-content></named-content>), 1123 m, <italic><tp:taxon-name><tp:taxon-name-part taxon-name-part-type="genus" reg="Ctenomys">Ctenomys</tp:taxon-name-part></tp:taxon-name></italic> sp., 29.II.2016, RTS (300), 1 ♀ <abbrev xmlns:xlink="http://www.w3.org/1999/xlink" xlink:title="Colección Mamíferos Lillo “Anexos”" id="ABBRID0EOHAG" xlink:type="simple">CMLA</abbrev> (631). Castro Barros Department: (5) Anillaco, 500 m W of plaza de Anillaco (<named-content xmlns:xlink="http://www.w3.org/1999/xlink" content-type="dwc:verbatimCoordinates" xlink:type="simple"><named-content content-type="geo-json" specific-use="{&#34;type&#34;:&#34;Point&#34;,&#34;coordinates&#34;:[-66.932097,-28.811194]}" id="NCID0EVHAG" xlink:type="simple">28°48'40.30"S, 66°55'55.55"W</named-content></named-content>), 500 m, <italic><tp:taxon-name><tp:taxon-name-part taxon-name-part-type="genus" reg="Ctenomys">Ctenomys</tp:taxon-name-part></tp:taxon-name></italic> sp., IX.2015, released, ♂ <abbrev xmlns:xlink="http://www.w3.org/1999/xlink" xlink:title="Colección Mamíferos Lillo “Anexos”" id="ABBRID0EBIAG" xlink:type="simple">CMLA</abbrev> (629), 5 ♀ <abbrev xmlns:xlink="http://www.w3.org/1999/xlink" xlink:title="Colección Mamíferos Lillo “Anexos”" id="ABBRID0EFIAG" xlink:type="simple">CMLA</abbrev> (630, 632, 633, 634, 635).</p></tp:treatment-sec><tp:treatment-sec sec-type="remarks" id="SECID0EJIAG"><title>Remarks.</title><p>This species can be distinguished from all other species of the genus by the following characters: apical half of telomere narrowing to a sharp apex in males; in females, the posterior margin of sternum VII with a narrow sinus and spermatheca with bulga as long as hilla (<xref ref-type="bibr" rid="B33">Smit 1987</xref>). These are the first records of the species for La Rioja Province. The localities correspond to the Monte Desert of Mountains and Isolated Valleys eco-region.</p></tp:treatment-sec><tp:treatment-sec><!--Section generated to contain objects referenced in tp:taxon-treatment.--><fig id="F2" position="float" orientation="portrait"><label>Figure 2.</label><caption><p>Species of fleas representing the first record for La Rioja Province, Argentina. <bold>a</bold> <italic><tp:taxon-name><tp:taxon-name-part taxon-name-part-type="genus" reg="Craneopsylla">Craneopsylla</tp:taxon-name-part> <tp:taxon-name-part taxon-name-part-type="species" reg="minerva">minerva</tp:taxon-name-part></tp:taxon-name></italic>, ♀ <abbrev xmlns:xlink="http://www.w3.org/1999/xlink" xlink:title="Colección Mamíferos Lillo “Anexos”" id="ABBRID0EXFAE" xlink:type="simple">CMLA</abbrev> (608) (<tp:taxon-name><tp:taxon-name-part taxon-name-part-type="family">Stephanocircidae</tp:taxon-name-part></tp:taxon-name> <bold>b</bold> <tp:taxon-name><tp:taxon-name-part taxon-name-part-type="genus" reg="Polygenis">Polygenis</tp:taxon-name-part> (<tp:taxon-name-part taxon-name-part-type="subgenus" reg="Polygenis">Polygenis</tp:taxon-name-part>) <tp:taxon-name-part taxon-name-part-type="species" reg="acodontis">acodontis</tp:taxon-name-part></tp:taxon-name>, ♂ <abbrev xmlns:xlink="http://www.w3.org/1999/xlink" xlink:title="Colección Mamíferos Lillo “Anexos”" id="ABBRID0EQGAE" xlink:type="simple">CMLA</abbrev> (674) (<tp:taxon-name><tp:taxon-name-part taxon-name-part-type="family">Rhopalopsyllidae</tp:taxon-name-part></tp:taxon-name>) <bold>c</bold> <italic><tp:taxon-name><tp:taxon-name-part taxon-name-part-type="genus" reg="Delostichus">Delostichus</tp:taxon-name-part> <tp:taxon-name-part taxon-name-part-type="species" reg="talis">talis</tp:taxon-name-part></tp:taxon-name></italic>, ♀ <abbrev xmlns:xlink="http://www.w3.org/1999/xlink" xlink:title="Colección Mamíferos Lillo “Anexos”" id="ABBRID0EGHAE" xlink:type="simple">CMLA</abbrev> (616) (<tp:taxon-name><tp:taxon-name-part taxon-name-part-type="family">Rhopalopsyllidae</tp:taxon-name-part></tp:taxon-name>) <bold>d</bold> <italic><tp:taxon-name><tp:taxon-name-part taxon-name-part-type="genus" reg="Delostichus">Delostichus</tp:taxon-name-part> <tp:taxon-name-part taxon-name-part-type="species" reg="talis">talis</tp:taxon-name-part></tp:taxon-name></italic>, ♂ <abbrev xmlns:xlink="http://www.w3.org/1999/xlink" xlink:title="Colección Mamíferos Lillo “Anexos”" id="ABBRID0E3HAE" xlink:type="simple">CMLA</abbrev> (619) (<tp:taxon-name><tp:taxon-name-part taxon-name-part-type="family">Rhopalopsyllidae</tp:taxon-name-part></tp:taxon-name>) <bold>e</bold> <italic><tp:taxon-name><tp:taxon-name-part taxon-name-part-type="genus" reg="Tiamastus">Tiamastus</tp:taxon-name-part> <tp:taxon-name-part taxon-name-part-type="species" reg="palpalis">palpalis</tp:taxon-name-part></tp:taxon-name></italic>, ♀ <abbrev xmlns:xlink="http://www.w3.org/1999/xlink" xlink:title="Colección Mamíferos Lillo “Anexos”" id="ABBRID0ESIAE" xlink:type="simple">CMLA</abbrev> (631) (<tp:taxon-name><tp:taxon-name-part taxon-name-part-type="family">Rhopalopsyllidae</tp:taxon-name-part></tp:taxon-name>) <bold>f</bold> <italic><tp:taxon-name><tp:taxon-name-part taxon-name-part-type="genus" reg="Tiamastus">Tiamastus</tp:taxon-name-part> <tp:taxon-name-part taxon-name-part-type="species" reg="palpalis">palpalis</tp:taxon-name-part></tp:taxon-name></italic>, ♂ <abbrev xmlns:xlink="http://www.w3.org/1999/xlink" xlink:title="Colección Mamíferos Lillo “Anexos”" id="ABBRID0EIJAE" xlink:type="simple">CMLA</abbrev> (629) (<tp:taxon-name><tp:taxon-name-part taxon-name-part-type="family">Rhopalopsyllidae</tp:taxon-name-part></tp:taxon-name>). Scale=500 um.</p></caption><graphic xmlns:xlink="http://www.w3.org/1999/xlink" xlink:href="zookeys-678-139-g002.jpg" position="float" orientation="portrait" xlink:type="simple" id="oo_139304.jpg"/></fig></tp:treatment-sec><ref-list><ref id="B22"><mixed-citation xmlns:xlink="http://www.w3.org/1999/xlink" xlink:type="simple">
          <person-group><name name-style="western"><surname>Lareschi</surname><given-names>M</given-names></name><name name-style="western"><surname>Sanchez</surname><given-names>JP</given-names></name><name name-style="western"><surname>Autino</surname><given-names>AG</given-names></name></person-group> (<year>2016</year>) <article-title>A review of the fleas (<tp:taxon-name><tp:taxon-name-part taxon-name-part-type="class">Insecta</tp:taxon-name-part></tp:taxon-name>: <tp:taxon-name><tp:taxon-name-part taxon-name-part-type="order">Siphonaptera</tp:taxon-name-part></tp:taxon-name>) from Argentina.</article-title> <source>Zootaxa</source> <volume>4103</volume>: <fpage>239</fpage>–<lpage>258</lpage>. <ext-link xlink:type="simple" ext-link-type="doi" xlink:href="10.11646/zootaxa.4103.3.3">https://doi.org/10.11646/zootaxa.4103.3.3</ext-link></mixed-citation></ref><ref id="B33"><mixed-citation xmlns:xlink="http://www.w3.org/1999/xlink" xlink:type="simple">
          <person-group><name name-style="western"><surname>Smit</surname><given-names>FGAM</given-names></name></person-group> (<year>1987</year>) <source>An illustrated catalogue of the Rothschild fleas (<tp:taxon-name><tp:taxon-name-part taxon-name-part-type="order">Siphonaptera</tp:taxon-name-part></tp:taxon-name>) in the British Museum (Natural History) 7: <tp:taxon-name><tp:taxon-name-part taxon-name-part-type="superfamily">Malacopsylloidea</tp:taxon-name-part></tp:taxon-name> (<tp:taxon-name><tp:taxon-name-part taxon-name-part-type="family">Malacopsyllidae</tp:taxon-name-part></tp:taxon-name> and <tp:taxon-name><tp:taxon-name-part taxon-name-part-type="family">Rhopalopsyllidae</tp:taxon-name-part></tp:taxon-name>).</source> <publisher-name>Oxford University Press</publisher-name>, <publisher-loc>Oxford</publisher-loc>, <size units="page">380 pp</size>.</mixed-citation></ref></ref-list></tp:taxon-treatment>
