# Supplementary material for: An update on the distribution and nomenclature of fleas (Order Siphonaptera) of bats (Order Chiroptera) and rodents (Order Rodentia) from La Rioja Province, Argentina
Source: Zookeys. 2017 Jun 7;(678):139–54. doi: 10.3897/zookeys.678.12006 (PMC5523367; doi:10.3897/zookeys.678.12006)
Supplement: XML Treatment for Neotyphloceras crassispina hemisus [file zookeys.678.12006-treatment9.xml]

<!DOCTYPE tp:taxon-treatment
  PUBLIC "-//TaxonX//DTD Taxonomic Treatment Publishing DTD v0 20100105//EN" "tax-treatment-NSO.dtd">
<tp:taxon-treatment xmlns:tp="http://www.plazi.org/taxpub"><tp:treatment-meta><kwd-group><label>Taxon classification</label><kwd><named-content xmlns:xlink="http://www.w3.org/1999/xlink" content-type="kingdom">Animalia</named-content></kwd><kwd><named-content xmlns:xlink="http://www.w3.org/1999/xlink" content-type="order">Siphonaptera</named-content></kwd><kwd><named-content xmlns:xlink="http://www.w3.org/1999/xlink" content-type="family">Ctenophthalmidae</named-content></kwd></kwd-group><mixed-citation publication-type="journal"><person-group><name><surname>Berrizbeitia</surname><given-names>M. Fernanda López</given-names></name><name><surname>Sánchez</surname><given-names>R. Tatiana</given-names></name><name><surname>Barquez</surname><given-names>Ruben M.</given-names></name><name><surname>Díaz</surname><given-names>M. Monica</given-names></name></person-group><article-title>An update on the distribution and nomenclature of fleas (Order <tp:taxon-name><tp:taxon-name-part taxon-name-part-type="order">Siphonaptera</tp:taxon-name-part></tp:taxon-name>) of bats (Order <tp:taxon-name><tp:taxon-name-part taxon-name-part-type="order">Chiroptera</tp:taxon-name-part></tp:taxon-name>) and rodents (Order <tp:taxon-name><tp:taxon-name-part taxon-name-part-type="order">Rodentia</tp:taxon-name-part></tp:taxon-name>) from La Rioja Province, Argentina</article-title><source>Zookeys</source><day>7</day><month>6</month><year>2017</year><volume>2017</volume><issue>678</issue><fpage>139</fpage><lpage>154</lpage><pub-id pub-id-type="doi">10.3897/zookeys.678.12006</pub-id></mixed-citation></tp:treatment-meta><tp:nomenclature><tp:taxon-name>
                <tp:taxon-name-part taxon-name-part-type="genus" reg="Neotyphloceras">Neotyphloceras</tp:taxon-name-part>
                <tp:taxon-name-part taxon-name-part-type="species" reg="crassispina">crassispina</tp:taxon-name-part>
                <tp:taxon-name-part taxon-name-part-type="subspecies" reg="hemisus">hemisus</tp:taxon-name-part>
              </tp:taxon-name><tp:taxon-authority>Jordan</tp:taxon-authority></tp:nomenclature><tp:treatment-sec sec-type="distribution" id="SECID0EZKAG"><title>Distribution in Argentina.</title><p>Catamarca, Jujuy, La Rioja, Mendoza, Neuquén, Río Negro, and Salta (<xref ref-type="bibr" rid="B23">López Berrizbeitia et al. 2013</xref>; <xref ref-type="bibr" rid="B22">Lareschi et al. 2016</xref>).</p></tp:treatment-sec><tp:treatment-sec sec-type="material" id="SECID0EHLAG"><title>Material examined.</title><p>Castro Barros Department: (4) Reserva Aguada de las Alturas, 4 km W Anillaco (<named-content xmlns:xlink="http://www.w3.org/1999/xlink" content-type="dwc:verbatimCoordinates" xlink:type="simple"><named-content content-type="geo-json" specific-use="{&#34;type&#34;:&#34;Point&#34;,&#34;coordinates&#34;:[-66.995817,-28.799033]}" id="NCID0EQLAG" xlink:type="simple">28°47.942'S, 66°59.749'W</named-content></named-content>), 1188 m, <italic><tp:taxon-name><tp:taxon-name-part taxon-name-part-type="genus" reg="Phyllotis">Phyllotis</tp:taxon-name-part> <tp:taxon-name-part taxon-name-part-type="species" reg="xanthopygus">xanthopygus</tp:taxon-name-part></tp:taxon-name></italic> (Waterhouse), 18.IV.2012, <abbrev xmlns:xlink="http://www.w3.org/1999/xlink" xlink:title="Colección Mamíferos Lillo" id="ABBRID0EAMAG" xlink:type="simple">CML</abbrev> (9753), 2 ♂ <abbrev xmlns:xlink="http://www.w3.org/1999/xlink" xlink:title="Colección Mamíferos Lillo “Anexos”" id="ABBRID0EEMAG" xlink:type="simple">CMLA</abbrev> (603, 604) (<xref ref-type="bibr" rid="B23">López Berrizbeitia et al. 2013</xref>). Famatina Department: (11) 8 km NE of Cañón del Ocre, (<named-content xmlns:xlink="http://www.w3.org/1999/xlink" content-type="dwc:verbatimCoordinates" xlink:type="simple"><named-content content-type="geo-json" specific-use="{&#34;type&#34;:&#34;Point&#34;,&#34;coordinates&#34;:[-67.690639,-28.960361]}" id="NCID0EPMAG" xlink:type="simple">28°57'37.3"S, 67°41'26.3"W</named-content></named-content>), 3127 m, <italic><tp:taxon-name><tp:taxon-name-part taxon-name-part-type="genus" reg="Phyllotis">P.</tp:taxon-name-part> <tp:taxon-name-part taxon-name-part-type="species" reg="xanthopygus">xanthopygus</tp:taxon-name-part></tp:taxon-name></italic>, 6.XI.2013, RTS (39), 2 ♀ <abbrev xmlns:xlink="http://www.w3.org/1999/xlink" xlink:title="Colección Mamíferos Lillo “Anexos”" id="ABBRID0E6MAG" xlink:type="simple">CMLA</abbrev> (606, 607).</p></tp:treatment-sec><tp:treatment-sec sec-type="Additional records" id="SECID0EDNAG"><title>Additional records.</title><p>Coronel Felipe Varela Department: (13) 1 km N Los Tambillos (<named-content xmlns:xlink="http://www.w3.org/1999/xlink" content-type="dwc:verbatimCoordinates" xlink:type="simple"><named-content content-type="geo-json" specific-use="{&#34;type&#34;:&#34;Point&#34;,&#34;coordinates&#34;:[-67.783333,-29.366667]}" id="NCID0EMNAG" xlink:type="simple">29°22'S, 67°47'W</named-content></named-content>), 1951 m, <italic><tp:taxon-name><tp:taxon-name-part taxon-name-part-type="genus" reg="Graomys">Graomys</tp:taxon-name-part> <tp:taxon-name-part taxon-name-part-type="species" reg="griseoflavus">griseoflavus</tp:taxon-name-part></tp:taxon-name></italic> (J. A. Allen), 30.IX.1993, <abbrev xmlns:xlink="http://www.w3.org/1999/xlink" xlink:title="Colección Mamíferos Lillo" id="ABBRID0E3NAG" xlink:type="simple">CML</abbrev> (9400), 1 ♂, 1 ♀ (<xref ref-type="bibr" rid="B19">Lareschi et al. 2003</xref>).</p></tp:treatment-sec><tp:treatment-sec sec-type="remarks" id="SECID0EEOAG"><title>Remarks.</title><p>
              <italic><tp:taxon-name><tp:taxon-name-part taxon-name-part-type="genus" reg="Neotyphloceras">Neotyphloceras</tp:taxon-name-part> <tp:taxon-name-part taxon-name-part-type="species" reg="crassispina">crassispina</tp:taxon-name-part> <tp:taxon-name-part taxon-name-part-type="subspecies" reg="hemisus">hemisus</tp:taxon-name-part></tp:taxon-name></italic> differs from all other species and subspecies of the genus by the presence of abdominal spinelets; females are unique by the apical margin of sternum VII wide, and the contour of the distal margin rounded or slightly convex in the lower portion; males differ by a combination of characters in the genitalia (<xref ref-type="bibr" rid="B24">López Berrizbeitia et al. 2015</xref>). <xref ref-type="bibr" rid="B19">Lareschi et al. (2003)</xref> cited <italic><tp:taxon-name><tp:taxon-name-part taxon-name-part-type="genus" reg="Graomys">G.</tp:taxon-name-part> <tp:taxon-name-part taxon-name-part-type="species" reg="griseoflavus">griseoflavus</tp:taxon-name-part></tp:taxon-name></italic> as the name of the host for this species, but now it should be treated as <italic><tp:taxon-name><tp:taxon-name-part taxon-name-part-type="genus" reg="Guadua">G.</tp:taxon-name-part> <tp:taxon-name-part taxon-name-part-type="species" reg="chacoensis">chacoensis</tp:taxon-name-part></tp:taxon-name></italic>, following <xref ref-type="bibr" rid="B6">Braun and Patton (2015)</xref>; it is also important to note that the correct name for the locality is “Los Tambillos,” and not “Los Tombillos,” as cited by these authors. All localities correspond to the Monte Desert of Mountains and Isolated Valleys eco-region.</p></tp:treatment-sec><ref-list><ref id="B23"><mixed-citation xmlns:xlink="http://www.w3.org/1999/xlink" xlink:type="simple">
          <person-group><name name-style="western"><surname>López Berrizbeitia</surname><given-names>MF</given-names></name><name name-style="western"><surname>Sánchez</surname><given-names>RT</given-names></name><name name-style="western"><surname>Díaz</surname><given-names>MM</given-names></name><name name-style="western"><surname>Lareschi</surname><given-names>M</given-names></name></person-group> (<year>2013</year>) <article-title>Los ectoparásitos de La Rioja: resultados preliminares.</article-title> <source>Revista de la asociación parasitológica Argentina</source> <volume>1</volume>: <fpage>40</fpage>–<lpage>44</lpage>.</mixed-citation></ref><ref id="B22"><mixed-citation xmlns:xlink="http://www.w3.org/1999/xlink" xlink:type="simple">
          <person-group><name name-style="western"><surname>Lareschi</surname><given-names>M</given-names></name><name name-style="western"><surname>Sanchez</surname><given-names>JP</given-names></name><name name-style="western"><surname>Autino</surname><given-names>AG</given-names></name></person-group> (<year>2016</year>) <article-title>A review of the fleas (<tp:taxon-name><tp:taxon-name-part taxon-name-part-type="class">Insecta</tp:taxon-name-part></tp:taxon-name>: <tp:taxon-name><tp:taxon-name-part taxon-name-part-type="order">Siphonaptera</tp:taxon-name-part></tp:taxon-name>) from Argentina.</article-title> <source>Zootaxa</source> <volume>4103</volume>: <fpage>239</fpage>–<lpage>258</lpage>. <ext-link xlink:type="simple" ext-link-type="doi" xlink:href="10.11646/zootaxa.4103.3.3">https://doi.org/10.11646/zootaxa.4103.3.3</ext-link></mixed-citation></ref><ref id="B19"><mixed-citation xmlns:xlink="http://www.w3.org/1999/xlink" xlink:type="simple">
          <person-group><name name-style="western"><surname>Lareschi</surname><given-names>M</given-names></name><name name-style="western"><surname>Autino</surname><given-names>AG</given-names></name><name name-style="western"><surname>Díaz</surname><given-names>MM</given-names></name><name name-style="western"><surname>Barquez</surname><given-names>RM</given-names></name></person-group> (<year>2003</year>) <article-title>New host and locality records for mites and fleas associated with wild rodents from Northwestern Argentina.</article-title> <source>Revista de la Sociedad Entomológica Argentina</source> <volume>62</volume>: <fpage>60</fpage>–<lpage>64</lpage>.</mixed-citation></ref><ref id="B24"><mixed-citation xmlns:xlink="http://www.w3.org/1999/xlink" xlink:type="simple">
          <person-group><name name-style="western"><surname>López Berrizbeitia</surname><given-names>MF</given-names></name><name name-style="western"><surname>Sanchez</surname><given-names>JP</given-names></name><name name-style="western"><surname>Díaz</surname><given-names>MM</given-names></name><name name-style="western"><surname>Barquez</surname><given-names>RM</given-names></name><name name-style="western"><surname>Lareschi</surname><given-names>M</given-names></name></person-group> (<year>2015</year>) <article-title>Redescription of <italic><tp:taxon-name><tp:taxon-name-part taxon-name-part-type="genus">Neotyphloceras</tp:taxon-name-part> <tp:taxon-name-part taxon-name-part-type="species">crassispina</tp:taxon-name-part> <tp:taxon-name-part taxon-name-part-type="subspecies">hemisus</tp:taxon-name-part></tp:taxon-name></italic> Jordan (<tp:taxon-name><tp:taxon-name-part taxon-name-part-type="order">Siphonaptera</tp:taxon-name-part></tp:taxon-name>: <tp:taxon-name><tp:taxon-name-part taxon-name-part-type="family">Ctenophthalmidae</tp:taxon-name-part></tp:taxon-name>: <tp:taxon-name><tp:taxon-name-part taxon-name-part-type="tribe">Neotyphloceratini</tp:taxon-name-part></tp:taxon-name>).</article-title> <source>Journal of Parasitology</source> <volume>10</volume>: <fpage>145</fpage>–<lpage>149</lpage>. <ext-link xlink:type="simple" ext-link-type="doi" xlink:href="10.1645/14-648.1">https://doi.org/10.1645/14-648.1</ext-link></mixed-citation></ref><ref id="B6"><mixed-citation xmlns:xlink="http://www.w3.org/1999/xlink" xlink:type="simple">
          <person-group><name name-style="western"><surname>Braun</surname><given-names>JK</given-names></name><name name-style="western"><surname>Patton</surname><given-names>JL</given-names></name></person-group> (<year>2015</year>) <source>Genus <italic><tp:taxon-name><tp:taxon-name-part taxon-name-part-type="genus">Graomys</tp:taxon-name-part></tp:taxon-name></italic>. In: Patton JL, Pardiñas UFJ, D’Elía G. Mammals of South America. Volume 2. Rodents</source>. <publisher-name>The University of Chicago Press</publisher-name>, <publisher-loc>Chicago</publisher-loc>, <fpage>523</fpage>–<lpage>531</lpage>.</mixed-citation></ref></ref-list></tp:taxon-treatment>
