# Supplementary material for: An update on the distribution and nomenclature of fleas (Order Siphonaptera) of bats (Order Chiroptera) and rodents (Order Rodentia) from La Rioja Province, Argentina
Source: Zookeys. 2017 Jun 7;(678):139–54. doi: 10.3897/zookeys.678.12006 (PMC5523367; doi:10.3897/zookeys.678.12006)
Supplement: XML Treatment for Pulex irritans [file zookeys.678.12006-treatment10.xml]

<!DOCTYPE tp:taxon-treatment
  PUBLIC "-//TaxonX//DTD Taxonomic Treatment Publishing DTD v0 20100105//EN" "tax-treatment-NSO.dtd">
<tp:taxon-treatment xmlns:tp="http://www.plazi.org/taxpub"><tp:treatment-meta><kwd-group><label>Taxon classification</label><kwd><named-content xmlns:xlink="http://www.w3.org/1999/xlink" content-type="kingdom">Animalia</named-content></kwd><kwd><named-content xmlns:xlink="http://www.w3.org/1999/xlink" content-type="order">Siphonaptera</named-content></kwd><kwd><named-content xmlns:xlink="http://www.w3.org/1999/xlink" content-type="family">Pulicidae</named-content></kwd></kwd-group><mixed-citation publication-type="journal"><person-group><name><surname>Berrizbeitia</surname><given-names>M. Fernanda López</given-names></name><name><surname>Sánchez</surname><given-names>R. Tatiana</given-names></name><name><surname>Barquez</surname><given-names>Ruben M.</given-names></name><name><surname>Díaz</surname><given-names>M. Monica</given-names></name></person-group><article-title>An update on the distribution and nomenclature of fleas (Order <tp:taxon-name><tp:taxon-name-part taxon-name-part-type="order">Siphonaptera</tp:taxon-name-part></tp:taxon-name>) of bats (Order <tp:taxon-name><tp:taxon-name-part taxon-name-part-type="order">Chiroptera</tp:taxon-name-part></tp:taxon-name>) and rodents (Order <tp:taxon-name><tp:taxon-name-part taxon-name-part-type="order">Rodentia</tp:taxon-name-part></tp:taxon-name>) from La Rioja Province, Argentina</article-title><source>Zookeys</source><day>7</day><month>6</month><year>2017</year><volume>2017</volume><issue>678</issue><fpage>139</fpage><lpage>154</lpage><pub-id pub-id-type="doi">10.3897/zookeys.678.12006</pub-id></mixed-citation></tp:treatment-meta><tp:nomenclature><tp:taxon-name>
                <tp:taxon-name-part taxon-name-part-type="genus" reg="Pulex">Pulex</tp:taxon-name-part>
                <tp:taxon-name-part taxon-name-part-type="species" reg="irritans">irritans</tp:taxon-name-part>
              </tp:taxon-name><tp:taxon-authority>Linnaeus</tp:taxon-authority></tp:nomenclature><tp:treatment-sec sec-type="distribution" id="SECID0ESRAG"><title>Distribution in Argentina.</title><p>Buenos Aires, Catamarca, Córdoba, Chubut, Formosa, La Rioja, Mendoza, Neuquén, Río Negro, Salta, San Luis, Santiago del Estero, and Tucumán (<xref ref-type="bibr" rid="B22">Lareschi et al. 2016</xref>).</p></tp:treatment-sec><tp:treatment-sec sec-type="material" id="SECID0E3RAG"><title>Material examined.</title><p>None.</p></tp:treatment-sec><tp:treatment-sec sec-type="Additional records" id="SECID0EBSAG"><title>Additional records.</title><p>“Between Olta and Santa Rita de Catuna” <italic><tp:taxon-name><tp:taxon-name-part taxon-name-part-type="genus" reg="Dolichotis">Dolichotis</tp:taxon-name-part> <tp:taxon-name-part taxon-name-part-type="species" reg="patagonica">patagonica</tp:taxon-name-part></tp:taxon-name></italic> (Zimmermann), 1 ♀; <italic><tp:taxon-name><tp:taxon-name-part taxon-name-part-type="genus" reg="Lepus">Lepus</tp:taxon-name-part></tp:taxon-name></italic> sp., 1 ♀ (<xref ref-type="bibr" rid="B16">Hopkins and Rothschild 1953</xref>).</p></tp:treatment-sec><tp:treatment-sec sec-type="remarks" id="SECID0E4SAG"><title>Remarks.</title><p>
              <italic><tp:taxon-name><tp:taxon-name-part taxon-name-part-type="genus" reg="Pulex">Pulex</tp:taxon-name-part> <tp:taxon-name-part taxon-name-part-type="species" reg="irritans">irritans</tp:taxon-name-part></tp:taxon-name></italic> is distinguished by the disposition of the internal incrassation of frons, which is hardly projected inwards from margin of frons (<xref ref-type="bibr" rid="B16">Hopkins and Rothschild 1953</xref>). <xref ref-type="bibr" rid="B16">Hopkins and Rothschild (1953)</xref> cited <italic><tp:taxon-name><tp:taxon-name-part taxon-name-part-type="genus" reg="Dolichotis">Dolichotis</tp:taxon-name-part> <tp:taxon-name-part taxon-name-part-type="species" reg="patagonica">patagonica</tp:taxon-name-part></tp:taxon-name></italic> as the host species, but the correct spelling is <italic><tp:taxon-name><tp:taxon-name-part taxon-name-part-type="genus" reg="Dolichotis">D.</tp:taxon-name-part> <tp:taxon-name-part taxon-name-part-type="species" reg="patagonum">patagonum</tp:taxon-name-part></tp:taxon-name></italic>. They also cited <italic><tp:taxon-name><tp:taxon-name-part taxon-name-part-type="genus" reg="Lepus">Lepus</tp:taxon-name-part></tp:taxon-name></italic> sp. as a host, which corresponds to <italic><tp:taxon-name><tp:taxon-name-part taxon-name-part-type="genus" reg="Lepus">Lepus</tp:taxon-name-part> <tp:taxon-name-part taxon-name-part-type="species" reg="europaeus">europaeus</tp:taxon-name-part></tp:taxon-name></italic> Pallas, because this is the only <italic><tp:taxon-name><tp:taxon-name-part taxon-name-part-type="genus" reg="Lepus">Lepus</tp:taxon-name-part></tp:taxon-name></italic> sp. found in Argentina. Because the authors did not cite an exact locality, we only indicate the coordinates for the two main localities cited by them: Olta <named-content xmlns:xlink="http://www.w3.org/1999/xlink" content-type="dwc:verbatimCoordinates" xlink:type="simple"><named-content content-type="geo-json" specific-use="{&#34;type&#34;:&#34;Point&#34;,&#34;coordinates&#34;:[-66.263575,-30.631461]}" id="NCID0EIVAG" xlink:type="simple">30°37'53.26"S, 66°15'48.87"W</named-content></named-content>; Santa Rita de Catuna <named-content xmlns:xlink="http://www.w3.org/1999/xlink" content-type="dwc:verbatimCoordinates" xlink:type="simple"><named-content content-type="geo-json" specific-use="{&#34;type&#34;:&#34;Point&#34;,&#34;coordinates&#34;:[-66.217356,-30.951075]}" id="NCID0EQVAG" xlink:type="simple">30°57'03.87"S, 66°13'02.48"W</named-content></named-content>.</p></tp:treatment-sec><ref-list><ref id="B22"><mixed-citation xmlns:xlink="http://www.w3.org/1999/xlink" xlink:type="simple">
          <person-group><name name-style="western"><surname>Lareschi</surname><given-names>M</given-names></name><name name-style="western"><surname>Sanchez</surname><given-names>JP</given-names></name><name name-style="western"><surname>Autino</surname><given-names>AG</given-names></name></person-group> (<year>2016</year>) <article-title>A review of the fleas (<tp:taxon-name><tp:taxon-name-part taxon-name-part-type="class">Insecta</tp:taxon-name-part></tp:taxon-name>: <tp:taxon-name><tp:taxon-name-part taxon-name-part-type="order">Siphonaptera</tp:taxon-name-part></tp:taxon-name>) from Argentina.</article-title> <source>Zootaxa</source> <volume>4103</volume>: <fpage>239</fpage>–<lpage>258</lpage>. <ext-link xlink:type="simple" ext-link-type="doi" xlink:href="10.11646/zootaxa.4103.3.3">https://doi.org/10.11646/zootaxa.4103.3.3</ext-link></mixed-citation></ref><ref id="B16"><mixed-citation xmlns:xlink="http://www.w3.org/1999/xlink" xlink:type="simple">
          <person-group><name name-style="western"><surname>Hopkins</surname><given-names>GHE</given-names></name><name name-style="western"><surname>Rothschild</surname><given-names>M</given-names></name></person-group> (<year>1953</year>) <source>An illustrated catalogue of the Rothschild collection of fleas (<tp:taxon-name><tp:taxon-name-part taxon-name-part-type="order">Siphonaptera</tp:taxon-name-part></tp:taxon-name>) in the British Museum (Natural History) with keys and short descriptions for the identification of families, genera, species and subspecies. Volume I, <tp:taxon-name><tp:taxon-name-part taxon-name-part-type="family">Tungidae</tp:taxon-name-part></tp:taxon-name> and <tp:taxon-name><tp:taxon-name-part taxon-name-part-type="family">Pulicidae</tp:taxon-name-part></tp:taxon-name>.</source> <publisher-name>The Trustees of the British Museum</publisher-name>, <publisher-loc>London</publisher-loc>, <size units="page">361 pp</size>.</mixed-citation></ref></ref-list></tp:taxon-treatment>
