# Supplementary material for: An update on the distribution and nomenclature of fleas (Order Siphonaptera) of bats (Order Chiroptera) and rodents (Order Rodentia) from La Rioja Province, Argentina
Source: Zookeys. 2017 Jun 7;(678):139–54. doi: 10.3897/zookeys.678.12006 (PMC5523367; doi:10.3897/zookeys.678.12006)
Supplement: XML Treatment for Xenopsylla cheopis [file zookeys.678.12006-treatment11.xml]

<!DOCTYPE tp:taxon-treatment
  PUBLIC "-//TaxonX//DTD Taxonomic Treatment Publishing DTD v0 20100105//EN" "tax-treatment-NSO.dtd">
<tp:taxon-treatment xmlns:tp="http://www.plazi.org/taxpub"><tp:treatment-meta><kwd-group><label>Taxon classification</label><kwd><named-content xmlns:xlink="http://www.w3.org/1999/xlink" content-type="kingdom">Animalia</named-content></kwd><kwd><named-content xmlns:xlink="http://www.w3.org/1999/xlink" content-type="order">Siphonaptera</named-content></kwd><kwd><named-content xmlns:xlink="http://www.w3.org/1999/xlink" content-type="family">Pulicidae</named-content></kwd></kwd-group><mixed-citation publication-type="journal"><person-group><name><surname>Berrizbeitia</surname><given-names>M. Fernanda López</given-names></name><name><surname>Sánchez</surname><given-names>R. Tatiana</given-names></name><name><surname>Barquez</surname><given-names>Ruben M.</given-names></name><name><surname>Díaz</surname><given-names>M. Monica</given-names></name></person-group><article-title>An update on the distribution and nomenclature of fleas (Order <tp:taxon-name><tp:taxon-name-part taxon-name-part-type="order">Siphonaptera</tp:taxon-name-part></tp:taxon-name>) of bats (Order <tp:taxon-name><tp:taxon-name-part taxon-name-part-type="order">Chiroptera</tp:taxon-name-part></tp:taxon-name>) and rodents (Order <tp:taxon-name><tp:taxon-name-part taxon-name-part-type="order">Rodentia</tp:taxon-name-part></tp:taxon-name>) from La Rioja Province, Argentina</article-title><source>Zookeys</source><day>7</day><month>6</month><year>2017</year><volume>2017</volume><issue>678</issue><fpage>139</fpage><lpage>154</lpage><pub-id pub-id-type="doi">10.3897/zookeys.678.12006</pub-id></mixed-citation></tp:treatment-meta><tp:nomenclature><tp:taxon-name>
                <tp:taxon-name-part taxon-name-part-type="genus" reg="Xenopsylla">Xenopsylla</tp:taxon-name-part>
                <tp:taxon-name-part taxon-name-part-type="species" reg="cheopis">cheopis</tp:taxon-name-part>
              </tp:taxon-name><tp:taxon-authority>(Rothschild)</tp:taxon-authority></tp:nomenclature><tp:treatment-sec sec-type="distribution" id="SECID0EBXAG"><title>Distribution in Argentina.</title><p>Buenos Aires and La Rioja (<xref ref-type="bibr" rid="B22">Lareschi et al. 2016</xref>).</p></tp:treatment-sec><tp:treatment-sec sec-type="material" id="SECID0ELXAG"><title>Material examined.</title><p>None.</p></tp:treatment-sec><tp:treatment-sec sec-type="Additional records" id="SECID0EQXAG"><title>Additional records.</title><p>No specific locality, <italic><tp:taxon-name><tp:taxon-name-part taxon-name-part-type="genus" reg="Epimys">Epimys</tp:taxon-name-part> <tp:taxon-name-part taxon-name-part-type="species" reg="decumanus">decumanus</tp:taxon-name-part></tp:taxon-name></italic> Pallas, 1 ♂; <italic><tp:taxon-name><tp:taxon-name-part taxon-name-part-type="genus" reg="Epimys">Epimys</tp:taxon-name-part></tp:taxon-name></italic> sp., 4 ♂, many ♀ (<xref ref-type="bibr" rid="B16">Hopkins and Rothschild 1953</xref>).</p></tp:treatment-sec><tp:treatment-sec sec-type="remarks" id="SECID0EMYAG"><title>Remarks.</title><p>
              <italic><tp:taxon-name><tp:taxon-name-part taxon-name-part-type="genus" reg="Xenopsylla">Xenopsylla</tp:taxon-name-part> <tp:taxon-name-part taxon-name-part-type="species" reg="cheopis">cheopis</tp:taxon-name-part></tp:taxon-name></italic> differs from all other species of the genus by the following characters: in males, sternum IX with distal arm equally sclerotized throughout; in females, the tail of spermatheca is not strongly swollen (<xref ref-type="bibr" rid="B18">Johnson 1957</xref>). <xref ref-type="bibr" rid="B16">Hopkins and Rothschild (1953)</xref> cited <italic><tp:taxon-name><tp:taxon-name-part taxon-name-part-type="genus" reg="Epimys">Epimys</tp:taxon-name-part> <tp:taxon-name-part taxon-name-part-type="species" reg="decumanus">decumanus</tp:taxon-name-part></tp:taxon-name></italic> Pallas and <italic><tp:taxon-name><tp:taxon-name-part taxon-name-part-type="genus" reg="Epimys">Epimys</tp:taxon-name-part></tp:taxon-name></italic> sp. as hosts which, follow the nomenclature of <xref ref-type="bibr" rid="B34">Wilson and Reeder (2005)</xref>, but are synonymous with <italic><tp:taxon-name><tp:taxon-name-part taxon-name-part-type="genus" reg="Rattus">R.</tp:taxon-name-part> <tp:taxon-name-part taxon-name-part-type="species" reg="norvegicus">norvegicus</tp:taxon-name-part></tp:taxon-name></italic> Berkenhout and <italic><tp:taxon-name><tp:taxon-name-part taxon-name-part-type="genus" reg="Rattus">Rattus</tp:taxon-name-part></tp:taxon-name></italic> sp., respectively. <italic><tp:taxon-name><tp:taxon-name-part taxon-name-part-type="genus" reg="Xenopsylla">Xenopsylla</tp:taxon-name-part> <tp:taxon-name-part taxon-name-part-type="species" reg="cheopis">cheopis</tp:taxon-name-part></tp:taxon-name></italic> is the most efficient vector of <italic><tp:taxon-name><tp:taxon-name-part taxon-name-part-type="genus" reg="Yersinia">Yersinia</tp:taxon-name-part> <tp:taxon-name-part taxon-name-part-type="species" reg="pestis">pestis</tp:taxon-name-part></tp:taxon-name></italic> (Lehmann and Neumann), responsible for the bubonic plague (<xref ref-type="bibr" rid="B5">Boyer et al. 2014</xref>). Although only old records of this species are cited from La Rioja Province, it is important to mention that this is the only record for northwestern Argentina. The absence of more and newer records of this species is probably a reflection of mammalogists exerting little effort in the study of domestic rats.</p></tp:treatment-sec><ref-list><ref id="B22"><mixed-citation xmlns:xlink="http://www.w3.org/1999/xlink" xlink:type="simple">
          <person-group><name name-style="western"><surname>Lareschi</surname><given-names>M</given-names></name><name name-style="western"><surname>Sanchez</surname><given-names>JP</given-names></name><name name-style="western"><surname>Autino</surname><given-names>AG</given-names></name></person-group> (<year>2016</year>) <article-title>A review of the fleas (<tp:taxon-name><tp:taxon-name-part taxon-name-part-type="class">Insecta</tp:taxon-name-part></tp:taxon-name>: <tp:taxon-name><tp:taxon-name-part taxon-name-part-type="order">Siphonaptera</tp:taxon-name-part></tp:taxon-name>) from Argentina.</article-title> <source>Zootaxa</source> <volume>4103</volume>: <fpage>239</fpage>–<lpage>258</lpage>. <ext-link xlink:type="simple" ext-link-type="doi" xlink:href="10.11646/zootaxa.4103.3.3">https://doi.org/10.11646/zootaxa.4103.3.3</ext-link></mixed-citation></ref><ref id="B16"><mixed-citation xmlns:xlink="http://www.w3.org/1999/xlink" xlink:type="simple">
          <person-group><name name-style="western"><surname>Hopkins</surname><given-names>GHE</given-names></name><name name-style="western"><surname>Rothschild</surname><given-names>M</given-names></name></person-group> (<year>1953</year>) <source>An illustrated catalogue of the Rothschild collection of fleas (<tp:taxon-name><tp:taxon-name-part taxon-name-part-type="order">Siphonaptera</tp:taxon-name-part></tp:taxon-name>) in the British Museum (Natural History) with keys and short descriptions for the identification of families, genera, species and subspecies. Volume I, <tp:taxon-name><tp:taxon-name-part taxon-name-part-type="family">Tungidae</tp:taxon-name-part></tp:taxon-name> and <tp:taxon-name><tp:taxon-name-part taxon-name-part-type="family">Pulicidae</tp:taxon-name-part></tp:taxon-name>.</source> <publisher-name>The Trustees of the British Museum</publisher-name>, <publisher-loc>London</publisher-loc>, <size units="page">361 pp</size>.</mixed-citation></ref><ref id="B18"><mixed-citation xmlns:xlink="http://www.w3.org/1999/xlink" xlink:type="simple">
          <person-group><name name-style="western"><surname>Johnson</surname><given-names>PT</given-names></name></person-group> (<year>1957</year>) <article-title>A classification of the <tp:taxon-name><tp:taxon-name-part taxon-name-part-type="order">Siphonaptera</tp:taxon-name-part></tp:taxon-name> of South America.</article-title> <source>Memoirs of the Entomological Society of Washington</source> <volume>3</volume>: <fpage>1</fpage>–<lpage>298</lpage>.</mixed-citation></ref><ref id="B34"><mixed-citation xmlns:xlink="http://www.w3.org/1999/xlink" xlink:type="simple">
          <person-group><name name-style="western"><surname>Wilson</surname><given-names>DE</given-names></name><name name-style="western"><surname>Reeder</surname><given-names>DM</given-names></name></person-group> (<year>2005</year>) <source>Mammal Species of the World.</source> <publisher-name>A Taxonomic and Geographic Reference (3rd ed)</publisher-name>, <publisher-loc>Johns Hopkins University Press, Maryland, USA</publisher-loc>, <size units="page">2142 pp</size>.</mixed-citation></ref><ref id="B5"><mixed-citation xmlns:xlink="http://www.w3.org/1999/xlink" xlink:type="simple">
          <person-group><name name-style="western"><surname>Boyer</surname><given-names>S</given-names></name><name name-style="western"><surname>Miarinjara</surname><given-names>A</given-names></name><name name-style="western"><surname>Elissa</surname><given-names>N</given-names></name></person-group> (<year>2014</year>) <article-title><italic><tp:taxon-name><tp:taxon-name-part taxon-name-part-type="genus">Xenopsylla</tp:taxon-name-part> <tp:taxon-name-part taxon-name-part-type="species">cheopis</tp:taxon-name-part></tp:taxon-name></italic> (<tp:taxon-name><tp:taxon-name-part taxon-name-part-type="order">Siphonaptera</tp:taxon-name-part></tp:taxon-name>: <tp:taxon-name><tp:taxon-name-part taxon-name-part-type="family">Pulicidae</tp:taxon-name-part></tp:taxon-name>) susceptibility to deltamethrin in Madagascar</article-title>. <source>PLoS ONE</source> <volume>9</volume>(<issue>11</issue>): e111998. <ext-link xlink:type="simple" ext-link-type="doi" xlink:href="10.1371/journal.pone.0111998">https://doi.org/10.1371/journal.pone.0111998</ext-link></mixed-citation></ref></ref-list></tp:taxon-treatment>
