# Supplementary material for: An update on the distribution and nomenclature of fleas (Order Siphonaptera) of bats (Order Chiroptera) and rodents (Order Rodentia) from La Rioja Province, Argentina
Source: Zookeys. 2017 Jun 7;(678):139–54. doi: 10.3897/zookeys.678.12006 (PMC5523367; doi:10.3897/zookeys.678.12006)
Supplement: XML Treatment for Myodopsylla isidori [file zookeys.678.12006-treatment12.xml]

<!DOCTYPE tp:taxon-treatment
  PUBLIC "-//TaxonX//DTD Taxonomic Treatment Publishing DTD v0 20100105//EN" "tax-treatment-NSO.dtd">
<tp:taxon-treatment xmlns:tp="http://www.plazi.org/taxpub"><tp:treatment-meta><kwd-group><label>Taxon classification</label><kwd><named-content xmlns:xlink="http://www.w3.org/1999/xlink" content-type="kingdom">Animalia</named-content></kwd><kwd><named-content xmlns:xlink="http://www.w3.org/1999/xlink" content-type="order">Siphonaptera</named-content></kwd><kwd><named-content xmlns:xlink="http://www.w3.org/1999/xlink" content-type="family">Ischnopsyllidae</named-content></kwd></kwd-group><mixed-citation publication-type="journal"><person-group><name><surname>Berrizbeitia</surname><given-names>M. Fernanda López</given-names></name><name><surname>Sánchez</surname><given-names>R. Tatiana</given-names></name><name><surname>Barquez</surname><given-names>Ruben M.</given-names></name><name><surname>Díaz</surname><given-names>M. Monica</given-names></name></person-group><article-title>An update on the distribution and nomenclature of fleas (Order <tp:taxon-name><tp:taxon-name-part taxon-name-part-type="order">Siphonaptera</tp:taxon-name-part></tp:taxon-name>) of bats (Order <tp:taxon-name><tp:taxon-name-part taxon-name-part-type="order">Chiroptera</tp:taxon-name-part></tp:taxon-name>) and rodents (Order <tp:taxon-name><tp:taxon-name-part taxon-name-part-type="order">Rodentia</tp:taxon-name-part></tp:taxon-name>) from La Rioja Province, Argentina</article-title><source>Zookeys</source><day>7</day><month>6</month><year>2017</year><volume>2017</volume><issue>678</issue><fpage>139</fpage><lpage>154</lpage><pub-id pub-id-type="doi">10.3897/zookeys.678.12006</pub-id></mixed-citation></tp:treatment-meta><tp:nomenclature><tp:taxon-name>
              <tp:taxon-name-part taxon-name-part-type="genus" reg="Myodopsylla">Myodopsylla</tp:taxon-name-part>
              <tp:taxon-name-part taxon-name-part-type="species" reg="isidori">isidori</tp:taxon-name-part>
            </tp:taxon-name><tp:taxon-authority>(Weyenbergh)</tp:taxon-authority></tp:nomenclature><tp:treatment-sec sec-type="distribution" id="SECID0EV3AG"><title>Distribution in Argentina.</title><p>Buenos Aires, Catamarca, Córdoba, Corrientes, Entre Ríos, Jujuy, La Rioja, Neuquén, Río Negro, San Luis, Salta, Santiago del Estero, and Tucumán (<xref ref-type="bibr" rid="B22">Lareschi et al. 2016</xref>).</p></tp:treatment-sec><tp:treatment-sec sec-type="material" id="SECID0E63AG"><title>Material examined.</title><p>None.</p></tp:treatment-sec><tp:treatment-sec sec-type="Additional records" id="SECID0EE4AG"><title>Additional records.</title><p>No specific locality, Order <tp:taxon-name><tp:taxon-name-part taxon-name-part-type="order">Chiroptera</tp:taxon-name-part></tp:taxon-name> (unknown species), 1 ♂, 1 ♀ (<xref ref-type="bibr" rid="B17">Hopkins and Rothschild 1956</xref>).</p></tp:treatment-sec><tp:treatment-sec sec-type="remarks" id="SECID0ET4AG"><title>Remarks.</title><p>This species is distinguishable from the other known species of <italic><tp:taxon-name><tp:taxon-name-part taxon-name-part-type="genus" reg="Myodopsylla">Myodopsylla</tp:taxon-name-part></tp:taxon-name></italic> by the movable process with a proximal apical angle of about 60°; females with the frons oblique (<xref ref-type="bibr" rid="B17">Hopkins and Rothschild 1956</xref>). <italic><tp:taxon-name><tp:taxon-name-part taxon-name-part-type="genus" reg="Myodopsylla">Myodopsylla</tp:taxon-name-part> <tp:taxon-name-part taxon-name-part-type="species" reg="isidori">isidori</tp:taxon-name-part></tp:taxon-name></italic> is restricted to South America (<xref ref-type="bibr" rid="B17">Hopkins and Rothschild 1956</xref>) and parasitizes bats of the families <tp:taxon-name><tp:taxon-name-part taxon-name-part-type="family">Molossidae</tp:taxon-name-part></tp:taxon-name> and <tp:taxon-name><tp:taxon-name-part taxon-name-part-type="family">Vespertilionidae</tp:taxon-name-part></tp:taxon-name> (<xref ref-type="bibr" rid="B1">Autino et al. 2009</xref>). Collection of bats and their ectoparasites, particularly in shelters, is needed in the province of La Rioja to elucidate the bat species diversity and their associated fleas.</p></tp:treatment-sec><ref-list><ref id="B22"><mixed-citation xmlns:xlink="http://www.w3.org/1999/xlink" xlink:type="simple">
          <person-group><name name-style="western"><surname>Lareschi</surname><given-names>M</given-names></name><name name-style="western"><surname>Sanchez</surname><given-names>JP</given-names></name><name name-style="western"><surname>Autino</surname><given-names>AG</given-names></name></person-group> (<year>2016</year>) <article-title>A review of the fleas (<tp:taxon-name><tp:taxon-name-part taxon-name-part-type="class">Insecta</tp:taxon-name-part></tp:taxon-name>: <tp:taxon-name><tp:taxon-name-part taxon-name-part-type="order">Siphonaptera</tp:taxon-name-part></tp:taxon-name>) from Argentina.</article-title> <source>Zootaxa</source> <volume>4103</volume>: <fpage>239</fpage>–<lpage>258</lpage>. <ext-link xlink:type="simple" ext-link-type="doi" xlink:href="10.11646/zootaxa.4103.3.3">https://doi.org/10.11646/zootaxa.4103.3.3</ext-link></mixed-citation></ref><ref id="B17"><mixed-citation xmlns:xlink="http://www.w3.org/1999/xlink" xlink:type="simple">
          <person-group><name name-style="western"><surname>Hopkins</surname><given-names>GH</given-names></name><name name-style="western"><surname>Rothschild</surname><given-names>M</given-names></name></person-group> (<year>1956</year>) <source>An illustrated catalogue of Rothschild collection of fleas (<tp:taxon-name><tp:taxon-name-part taxon-name-part-type="order">Siphonaptera</tp:taxon-name-part></tp:taxon-name>) in the British Museum (N. <tp:taxon-name><tp:taxon-name-part taxon-name-part-type="genus">H.</tp:taxon-name-part></tp:taxon-name>). Volume II.</source> <publisher-name>Coptopsyllidae</publisher-name>, <publisher-loc>Vermipsyllidae, Stephanocircidae, Ischnopsyllidae, Hypsophthalmidae, and Xiphiopsyllidae. British Museum (Natural History) London</publisher-loc>, <size units="page">445 pp</size>.</mixed-citation></ref><ref id="B1"><mixed-citation xmlns:xlink="http://www.w3.org/1999/xlink" xlink:type="simple">
          <person-group><name name-style="western"><surname>Autino</surname><given-names>AG</given-names></name><name name-style="western"><surname>Claps</surname><given-names>GL</given-names></name><name name-style="western"><surname>Sanchez</surname><given-names>M</given-names></name><name name-style="western"><surname>Barquez</surname><given-names>RM</given-names></name></person-group> (<year>2009</year>) <article-title>New records of bat ectoparasites (<tp:taxon-name><tp:taxon-name-part taxon-name-part-type="order">Diptera</tp:taxon-name-part></tp:taxon-name>, <tp:taxon-name><tp:taxon-name-part taxon-name-part-type="order">Hemiptera</tp:taxon-name-part></tp:taxon-name> and <tp:taxon-name><tp:taxon-name-part taxon-name-part-type="order">Siphonaptera</tp:taxon-name-part></tp:taxon-name>) from northern Argentina</article-title>. <source>Neotropical Entomology</source> <volume>38</volume>: <fpage>165</fpage>−<lpage>177</lpage>. <ext-link xlink:type="simple" ext-link-type="doi" xlink:href="10.1590/s1519-566x2009000200002">https://doi.org/10.1590/s1519-566x2009000200002</ext-link></mixed-citation></ref></ref-list></tp:taxon-treatment>
