# Supplementary material for: An update on the distribution and nomenclature of fleas (Order Siphonaptera) of bats (Order Chiroptera) and rodents (Order Rodentia) from La Rioja Province, Argentina
Source: Zookeys. 2017 Jun 7;(678):139–54. doi: 10.3897/zookeys.678.12006 (PMC5523367; doi:10.3897/zookeys.678.12006)
Supplement: XML Treatment for Myodopsylla [file zookeys.678.12006-treatment13.xml]

<!DOCTYPE tp:taxon-treatment
  PUBLIC "-//TaxonX//DTD Taxonomic Treatment Publishing DTD v0 20100105//EN" "tax-treatment-NSO.dtd">
<tp:taxon-treatment xmlns:tp="http://www.plazi.org/taxpub"><tp:treatment-meta><kwd-group><label>Taxon classification</label><kwd><named-content xmlns:xlink="http://www.w3.org/1999/xlink" content-type="kingdom">Animalia</named-content></kwd><kwd><named-content xmlns:xlink="http://www.w3.org/1999/xlink" content-type="order">Siphonaptera</named-content></kwd><kwd><named-content xmlns:xlink="http://www.w3.org/1999/xlink" content-type="family">Ischnopsyllidae</named-content></kwd></kwd-group><mixed-citation publication-type="journal"><person-group><name><surname>Berrizbeitia</surname><given-names>M. Fernanda López</given-names></name><name><surname>Sánchez</surname><given-names>R. Tatiana</given-names></name><name><surname>Barquez</surname><given-names>Ruben M.</given-names></name><name><surname>Díaz</surname><given-names>M. Monica</given-names></name></person-group><article-title>An update on the distribution and nomenclature of fleas (Order <tp:taxon-name><tp:taxon-name-part taxon-name-part-type="order">Siphonaptera</tp:taxon-name-part></tp:taxon-name>) of bats (Order <tp:taxon-name><tp:taxon-name-part taxon-name-part-type="order">Chiroptera</tp:taxon-name-part></tp:taxon-name>) and rodents (Order <tp:taxon-name><tp:taxon-name-part taxon-name-part-type="order">Rodentia</tp:taxon-name-part></tp:taxon-name>) from La Rioja Province, Argentina</article-title><source>Zookeys</source><day>7</day><month>6</month><year>2017</year><volume>2017</volume><issue>678</issue><fpage>139</fpage><lpage>154</lpage><pub-id pub-id-type="doi">10.3897/zookeys.678.12006</pub-id></mixed-citation></tp:treatment-meta><tp:nomenclature><tp:taxon-name>
              <tp:taxon-name-part taxon-name-part-type="genus" reg="Myodopsylla">Myodopsylla</tp:taxon-name-part>
            </tp:taxon-name><tp:taxon-authority>sp.</tp:taxon-authority></tp:nomenclature><tp:treatment-sec sec-type="material" id="SECID0EAABG"><title>Material examined.</title><p>Castro Barros Department: (6) Anillaco 1.7 m E of CRILAR (<named-content xmlns:xlink="http://www.w3.org/1999/xlink" content-type="dwc:verbatimCoordinates" xlink:type="simple"><named-content content-type="geo-json" specific-use="{&#34;type&#34;:&#34;Point&#34;,&#34;coordinates&#34;:[-66.930678,-28.812778]}" id="NCID0EJABG" xlink:type="simple">28°48'46.00"S, 66°55'50.44"W</named-content></named-content>), 1357 m <italic><tp:taxon-name><tp:taxon-name-part taxon-name-part-type="genus" reg="Myotis">Myotis</tp:taxon-name-part> <tp:taxon-name-part taxon-name-part-type="species" reg="dinellii">dinellii</tp:taxon-name-part></tp:taxon-name></italic>, 12.XI.2015, released specimen, 1 ♀ <abbrev xmlns:xlink="http://www.w3.org/1999/xlink" xlink:title="Colección Mamíferos Lillo “Anexos”" id="ABBRID0EZABG" xlink:type="simple">CMLA</abbrev> (612).</p></tp:treatment-sec><tp:treatment-sec sec-type="remarks" id="SECID0E4ABG"><title>Remarks.</title><p>This is the second record for this undetermined species of <italic><tp:taxon-name><tp:taxon-name-part taxon-name-part-type="genus" reg="Myodopsylla">Myodopsylla</tp:taxon-name-part></tp:taxon-name></italic> for La Rioja Province. More specimens, males and females, and comparisons with material deposited in collections are necessary to identify the species with confidence. The collecting locality corresponds to the Monte Desert of Mountains and Isolated Valleys eco-region.</p></tp:treatment-sec></tp:taxon-treatment>
